# Supplementary material for: FG-Droid: Grouping based feature size reduction for Android malware detection
Source: PeerJ Comput Sci. 2022 Jul 14;8:e1043. doi: 10.7717/peerj-cs.1043 (PMC9299264; doi:10.7717/peerj-cs.1043)
Supplement: Data S1 [file peerj-cs-08-1043-s001.txt]

APPLICATION_ID	ACCESS_SUM	BIND_SUM	BROADCAST_SUM	CONTROL_SUM	GET_SUM	MANAGE_SUM	MODIFY_SUM	SET_SUM	UPDATE_SUM	WRITE_SUM	READ_SUM	APPLICATION_TYPE
1	2	0	0	0	0	0	0	1	0	0	2	1
2	1	0	0	0	0	0	0	0	0	0	1	1
3	0	0	0	0	0	0	0	0	0	0	1	1
4	0	0	0	0	0	0	0	0	0	0	0	1
5	2	0	0	1	0	0	0	0	0	0	4	1
6	2	0	0	0	0	0	0	0	0	0	1	1
7	0	0	0	0	0	0	0	0	0	0	1	1
8	3	0	0	0	0	0	0	0	0	1	3	1
9	2	0	0	0	0	0	0	0	0	2	4	1
10	1	0	0	0	0	0	0	0	0	1	2	1
11	1	0	0	0	0	0	0	1	0	0	1	1
12	1	0	0	0	0	0	0	0	0	2	4	1
13	2	0	0	0	0	0	0	0	0	0	1	1
14	0	0	0	0	0	0	0	0	0	0	1	1
15	2	0	0	0	0	0	0	0	0	0	2	1
16	0	0	0	0	0	0	0	0	0	0	1	1
17	3	0	0	0	1	0	0	0	0	1	2	1
18	1	0	0	0	0	0	0	1	0	2	1	1
19	1	0	0	0	0	0	0	0	0	0	1	1
20	0	0	0	0	0	0	0	0	0	0	1	1
21	0	0	0	0	0	0	0	0	0	0	0	1
22	2	0	0	0	0	0	0	0	0	0	2	1
23	2	0	0	0	0	0	0	0	0	1	2	1
24	0	0	0	0	0	0	0	0	0	0	3	1
25	2	0	0	0	0	0	0	0	0	0	1	1
26	1	0	0	0	0	0	0	1	0	2	2	1
27	0	0	0	0	0	0	0	0	0	0	1	1
28	2	0	0	0	0	0	0	1	0	0	2	1
29	2	0	0	0	1	0	0	0	0	0	3	1
30	3	0	0	0	0	0	0	0	0	1	3	1
31	0	0	0	0	0	0	0	0	0	0	1	1
32	2	0	0	0	0	0	0	1	0	0	2	1
33	0	0	0	0	0	0	0	0	0	0	0	1
34	2	0	0	0	1	0	0	0	0	1	3	1
35	0	0	0	0	0	0	0	0	0	0	1	1
36	2	0	0	0	0	0	0	0	0	1	2	1
37	2	0	0	0	0	0	0	0	0	1	1	1
38	2	0	0	0	0	0	0	0	0	2	4	1
39	0	0	0	0	0	0	0	0	0	0	2	1
40	3	0	0	0	0	0	0	0	0	0	1	1
41	2	0	0	0	0	0	0	0	0	0	1	1
42	0	0	0	0	0	0	0	1	0	0	0	1
43	3	0	0	0	0	0	0	0	0	0	2	1
44	2	0	0	0	0	0	0	1	0	1	1	1
45	0	0	0	0	0	0	0	0	0	0	3	1
46	2	0	0	0	0	0	0	0	0	1	2	1
47	0	0	0	0	0	0	0	0	0	0	0	1
48	2	0	0	0	0	0	0	0	0	0	1	1
49	0	0	0	0	0	0	0	0	0	0	2	1
50	0	0	0	0	0	0	0	0	0	0	1	1
51	0	0	0	0	0	0	0	0	0	0	2	1
52	3	0	0	0	1	0	0	1	0	1	3	1
53	3	0	0	0	1	0	0	1	0	1	3	1
54	2	0	0	0	0	0	0	0	0	1	2	1
55	2	0	0	1	0	0	0	0	0	1	5	1
56	2	0	0	0	0	0	0	0	0	0	1	1
57	1	0	0	0	0	0	0	0	0	0	1	1
58	1	0	0	0	0	0	0	0	0	0	0	1
59	0	0	0	0	0	0	0	0	0	0	1	1
60	0	0	0	0	0	0	0	0	0	0	1	1
61	3	0	0	0	0	0	1	0	0	0	2	1
62	2	0	0	0	0	0	0	0	0	0	2	1
63	2	0	0	0	0	0	0	0	0	1	2	1
64	3	0	0	0	1	0	0	0	0	0	2	1
65	0	0	0	0	0	0	0	0	0	0	1	1
66	1	0	0	0	0	0	0	0	0	2	4	1
67	2	0	0	0	1	0	0	0	0	2	2	1
68	0	0	0	0	0	0	0	0	0	0	1	1
69	0	0	0	0	0	0	0	0	0	0	2	1
70	2	0	0	0	0	0	0	0	0	1	2	1
71	3	0	0	0	1	0	0	0	0	1	3	1
72	1	0	0	0	1	0	0	2	0	3	3	1
73	2	0	0	0	0	0	0	0	0	1	2	1
74	3	0	0	0	1	0	0	0	0	0	2	1
75	2	0	0	0	0	0	0	0	0	0	1	1
76	0	0	0	0	0	0	0	0	0	0	1	1
77	1	0	0	0	1	0	0	2	0	3	3	1
78	0	0	0	0	0	0	2	0	0	1	3	1
79	2	0	0	1	0	0	0	0	0	0	4	1
80	1	0	0	0	0	0	0	0	0	0	2	1
81	2	0	0	0	1	0	0	0	0	2	2	1
82	2	0	0	0	0	0	1	0	0	2	4	1
83	1	0	0	0	1	0	0	2	0	3	3	1
84	0	0	0	0	0	0	0	0	0	1	4	1
85	1	0	0	0	0	0	0	1	0	0	1	1
86	0	0	0	0	0	0	0	0	0	0	1	1
87	2	0	0	0	0	0	0	1	0	0	2	1
88	1	0	0	0	1	0	0	2	0	3	3	1
89	2	0	0	0	1	0	0	0	0	2	2	1
90	1	0	0	0	0	0	0	0	0	0	1	1
91	2	0	0	0	0	0	0	0	0	1	2	1
92	2	0	0	0	0	0	0	0	0	0	1	1
93	1	0	0	0	0	0	0	1	0	2	1	1
94	2	0	0	0	0	0	0	0	0	0	1	1
95	0	0	0	0	0	0	0	0	0	1	2	1
96	0	0	0	0	0	0	0	0	0	0	1	1
97	1	0	0	0	1	0	0	0	0	2	2	1
98	0	0	0	0	0	0	0	0	0	0	1	1
99	2	0	0	0	0	0	0	0	0	1	2	1
100	0	0	0	0	0	0	0	0	0	0	2	1
101	2	0	0	0	2	0	0	0	0	2	2	1
102	0	0	0	0	0	0	0	0	0	0	1	1
103	2	0	0	0	0	0	0	0	0	0	1	1
104	2	0	0	0	0	0	0	0	0	2	2	1
105	1	0	0	0	0	0	0	0	0	0	0	1
106	1	0	0	0	0	0	0	0	0	1	2	1
107	2	0	0	0	0	0	0	1	0	0	2	1
108	0	0	0	0	0	0	0	0	0	0	1	1
109	3	0	0	0	0	0	0	0	0	0	2	1
110	0	0	0	0	0	0	0	0	0	0	0	1
111	2	0	0	0	0	0	0	0	1	2	3	1
112	2	0	1	0	0	0	0	0	0	1	1	1
113	2	0	0	0	0	0	0	0	0	0	2	1
114	2	0	0	0	0	0	0	0	0	1	2	1
115	2	0	0	0	0	0	0	0	0	1	2	1
116	0	0	0	0	0	0	0	0	0	0	1	1
117	0	0	0	0	0	0	0	0	0	0	1	1
118	1	0	0	0	0	0	0	0	0	1	2	1
119	2	0	0	0	0	0	0	0	0	1	2	1
120	5	0	0	0	0	0	0	0	0	4	3	1
121	2	0	0	0	0	0	0	0	1	2	3	1
122	3	0	0	0	0	0	0	0	0	1	3	1
123	0	0	0	0	0	0	0	0	0	0	1	1
124	2	0	0	0	1	0	0	1	0	0	1	1
125	2	0	0	0	0	0	0	0	0	0	1	1
126	0	0	0	0	0	0	0	0	0	0	1	1
127	0	0	0	0	0	0	0	0	0	0	1	1
128	2	0	0	0	1	0	0	0	0	0	1	1
129	0	0	0	0	0	0	0	0	0	0	0	1
130	1	0	0	0	0	0	0	0	0	2	2	1
131	0	0	0	0	0	0	0	0	0	1	2	1
132	0	0	0	0	0	0	0	0	0	0	2	1
133	3	0	0	0	0	0	0	0	0	0	2	1
134	1	0	0	0	0	0	0	0	0	0	1	1
135	0	0	0	0	0	0	0	0	0	0	1	1
136	0	0	0	0	0	0	0	0	0	0	1	1
137	1	0	0	0	0	0	0	0	0	0	1	1
138	2	0	0	0	0	0	0	0	0	0	1	1
139	0	0	0	0	0	0	0	0	0	0	1	1
140	1	0	0	0	0	0	0	0	0	2	4	1
141	0	0	0	0	0	0	0	0	0	0	0	1
142	1	0	0	0	0	0	0	0	0	0	1	1
143	2	0	0	0	0	0	0	2	0	0	1	1
144	0	0	0	0	0	0	0	0	0	0	1	1
145	2	0	0	0	1	0	2	0	0	2	3	1
146	2	0	0	0	1	0	0	0	0	0	1	1
147	2	0	0	0	0	0	0	0	0	1	2	1
148	2	0	0	0	0	0	0	0	0	0	1	1
149	0	0	0	0	0	0	0	0	0	1	2	1
150	1	0	0	0	0	0	0	0	0	0	1	1
151	0	0	0	0	0	0	0	0	0	0	1	1
152	0	0	0	0	0	0	0	0	0	0	3	1
153	0	0	0	0	0	0	0	0	0	0	2	1
154	0	0	0	0	0	0	0	0	0	0	1	1
155	2	0	0	0	0	0	0	0	0	0	1	1
156	2	0	0	0	0	0	0	0	0	2	4	1
157	1	0	0	0	0	0	0	0	0	0	1	1
158	1	0	0	0	0	0	0	0	0	0	1	1
159	2	0	0	0	0	0	0	0	0	1	2	1
160	2	0	0	0	1	0	0	0	0	0	1	1
161	2	0	0	0	0	0	0	0	0	1	1	1
162	0	0	0	0	0	0	0	0	0	0	0	1
163	1	0	0	0	0	0	0	0	0	1	3	1
164	3	0	0	0	0	0	0	0	0	1	3	1
165	0	0	0	0	0	0	0	0	0	0	1	1
166	1	0	0	0	1	0	0	0	0	0	1	1
167	1	0	0	0	1	0	0	1	0	2	4	1
168	3	0	0	0	0	0	0	0	0	0	1	1
169	1	0	0	0	1	0	0	2	0	3	3	1
170	0	0	0	0	0	0	0	0	0	0	2	1
171	2	0	0	0	0	0	0	0	0	2	1	1
172	2	0	0	0	0	0	0	0	0	1	2	1
173	2	0	0	0	0	0	0	0	0	0	2	1
174	0	0	0	0	0	0	0	0	0	0	0	1
175	0	0	0	0	0	0	0	0	0	0	1	1
176	1	0	0	0	0	0	0	0	0	0	1	1
177	0	0	0	0	0	0	0	0	0	0	2	1
178	1	0	0	0	0	0	0	0	0	0	2	1
179	1	0	0	0	1	0	0	2	0	3	3	1
180	2	0	0	0	0	0	0	0	0	0	1	1
181	1	0	0	0	1	0	0	0	0	2	2	1
182	2	0	0	0	0	0	0	0	0	0	1	1
183	2	0	0	0	0	0	0	0	0	2	2	1
184	2	0	0	0	0	0	0	0	0	0	1	1
185	1	0	0	0	0	0	0	0	0	0	0	1
186	0	0	0	0	0	0	0	0	0	0	2	1
187	0	0	0	0	0	0	0	0	0	0	1	1
188	0	0	0	0	0	0	0	0	0	0	1	1
189	1	0	0	0	0	0	0	1	0	2	1	1
190	0	0	0	0	0	0	0	0	0	0	1	1
191	1	0	0	0	0	0	0	0	0	2	4	1
192	2	0	0	0	0	0	0	0	1	2	3	1
193	0	0	0	0	0	0	0	0	0	0	2	1
194	1	0	0	0	0	0	0	0	0	0	1	1
195	2	0	0	1	0	0	0	0	0	0	4	1
196	1	0	0	0	0	0	0	1	0	2	2	1
197	0	0	0	0	0	0	0	0	0	0	2	1
198	0	0	0	0	0	0	0	0	0	0	1	1
199	2	0	0	0	0	0	0	0	0	0	1	1
200	0	0	0	0	0	0	0	1	0	0	3	1
201	0	0	0	0	0	0	0	0	0	0	2	1
202	1	0	0	0	0	0	0	0	0	0	0	1
203	0	0	1	0	0	0	0	0	0	0	1	1
204	2	0	0	0	2	0	0	0	0	2	2	1
205	1	0	0	0	0	0	0	0	0	2	4	1
206	0	0	0	0	0	0	0	0	0	0	1	1
207	2	0	0	1	0	0	0	0	0	0	4	1
208	3	0	0	0	1	0	0	0	0	1	3	1
209	2	0	0	0	0	0	0	0	0	0	2	1
210	2	0	0	0	0	0	0	0	0	0	1	1
211	0	0	0	0	0	0	0	0	0	0	2	1
212	1	0	0	0	0	0	0	0	0	1	3	1
213	0	0	0	0	0	0	0	0	0	0	1	1
214	1	0	0	0	0	0	0	0	0	0	1	1
215	2	0	0	0	0	0	0	0	0	0	1	1
216	2	0	0	0	1	0	0	0	0	0	1	1
217	3	0	0	0	0	0	0	0	0	0	1	1
218	0	0	0	0	0	0	0	0	0	0	0	1
219	2	0	0	0	1	0	0	0	0	0	1	1
220	0	0	0	0	0	0	0	0	0	0	0	1
221	2	0	0	0	0	0	0	1	0	0	1	1
222	2	0	0	0	0	0	0	0	0	0	1	1
223	0	0	0	0	0	0	0	0	0	0	1	1
224	2	0	0	0	0	0	0	0	0	0	1	1
225	0	0	0	0	0	0	0	0	0	0	2	1
226	2	0	0	0	0	0	0	0	0	2	2	1
227	0	0	0	0	0	0	0	0	0	0	1	1
228	1	0	0	0	0	0	0	0	0	2	4	1
229	3	0	0	0	1	0	0	0	0	1	3	1
230	2	0	0	0	0	0	0	0	0	0	1	1
231	1	0	0	0	0	0	0	0	0	0	1	1
232	0	0	0	0	0	0	0	1	0	0	3	1
233	2	0	0	0	0	0	0	0	0	2	2	1
234	1	0	0	0	1	0	0	2	0	3	3	1
235	2	0	0	0	0	0	0	0	0	0	1	1
236	0	0	0	0	0	0	0	0	0	0	0	1
237	3	0	0	0	0	0	0	0	0	0	3	1
238	1	0	0	0	0	0	0	0	0	0	1	1
239	1	0	0	0	0	0	0	0	0	0	1	1
240	0	0	0	0	0	0	0	0	0	0	1	1
241	1	0	0	0	0	0	0	0	0	0	1	1
242	5	0	0	0	0	0	0	0	0	4	3	1
243	5	0	0	0	0	0	0	0	0	4	3	1
244	2	0	0	0	0	0	0	0	0	0	1	1
245	3	0	0	0	0	0	0	0	0	0	1	1
246	1	0	0	0	0	0	0	1	0	2	1	1
247	1	0	0	0	1	0	0	2	0	3	3	1
248	0	0	0	0	0	0	0	0	0	0	2	1
249	1	0	0	0	0	0	0	1	0	0	2	1
250	2	0	0	0	1	0	0	0	0	0	3	1
251	2	0	0	0	0	0	0	0	0	0	1	1
252	2	0	0	0	0	0	0	0	0	2	4	1
253	1	0	0	0	0	0	2	0	0	2	1	1
254	0	0	0	0	0	0	0	0	0	0	1	1
255	1	0	0	0	0	0	0	0	0	0	1	1
256	3	0	0	0	0	0	0	0	0	0	2	1
257	2	0	0	0	0	0	0	0	0	2	2	1
258	1	0	0	0	1	0	0	0	0	1	1	1
259	1	0	0	0	0	0	0	0	0	0	1	1
260	3	0	0	0	0	0	0	0	0	0	2	1
261	2	0	0	0	0	0	0	0	0	0	1	1
262	0	0	0	0	0	0	0	1	0	0	1	1
263	2	0	0	0	0	0	0	0	0	0	1	1
264	1	0	0	0	0	0	0	0	0	0	1	1
265	2	0	0	0	0	0	0	0	0	1	2	1
266	2	0	0	0	0	0	0	0	0	1	2	1
267	2	0	0	1	0	0	0	0	0	0	4	1
268	4	0	0	1	0	0	0	0	0	0	1	1
269	2	0	0	0	0	0	0	0	0	2	2	1
270	3	0	0	0	0	1	1	1	0	4	5	1
271	1	0	0	0	1	0	0	0	0	0	1	1
272	2	0	0	0	0	0	0	0	0	1	2	1
273	0	0	0	0	0	0	0	0	0	0	1	1
274	2	0	0	0	0	0	0	0	0	0	2	1
275	2	0	0	0	0	0	0	0	0	2	2	1
276	2	0	0	0	1	0	0	0	0	2	2	1
277	1	0	0	0	0	0	0	0	0	1	3	1
278	2	0	0	0	0	0	0	0	1	2	3	1
279	1	0	0	0	0	0	0	0	0	0	1	1
280	2	0	0	0	1	0	0	0	0	0	1	1
281	2	0	0	0	0	0	0	0	0	0	3	1
282	2	0	0	0	0	0	0	0	0	0	1	1
283	2	0	0	0	0	0	0	0	0	1	2	1
284	1	0	0	0	0	0	0	1	0	2	1	1
285	1	0	0	0	0	0	0	0	0	0	2	1
286	2	0	0	0	0	0	0	0	0	0	1	1
287	0	0	0	0	0	0	0	0	0	0	2	1
288	1	0	0	0	0	0	0	1	0	2	2	1
289	2	0	0	0	0	0	0	0	0	2	4	1
290	1	0	0	0	0	0	0	0	0	0	1	1
291	2	0	0	0	0	0	0	1	0	0	1	1
292	0	0	0	0	0	0	0	0	0	0	1	1
293	2	0	0	0	0	0	1	0	0	3	3	1
294	2	0	0	0	0	0	0	0	0	0	2	1
295	0	0	0	0	0	0	0	0	0	0	1	1
296	2	0	0	0	0	0	0	0	0	2	4	1
297	0	0	0	0	0	0	0	0	0	0	1	1
298	1	0	0	0	0	0	0	0	0	0	1	1
299	1	0	0	0	0	0	0	0	0	0	2	1
300	2	0	0	0	0	0	0	0	0	0	1	1
301	2	0	0	0	0	0	0	0	1	2	3	1
302	3	0	0	0	1	0	0	1	0	0	2	1
303	3	0	0	0	0	0	1	0	0	0	2	1
304	0	0	0	0	0	0	0	1	0	0	3	1
305	2	0	0	0	0	0	0	0	0	0	1	1
306	2	0	0	0	0	0	0	1	0	1	1	1
307	0	0	0	0	0	0	0	0	0	0	1	1
308	1	0	0	0	0	0	0	0	0	2	4	1
309	0	0	0	0	0	0	0	0	0	0	2	1
310	2	0	0	0	0	0	0	1	0	0	2	1
311	2	0	0	0	0	0	0	1	0	0	2	1
312	0	0	0	0	0	0	0	0	0	0	2	1
313	2	0	0	0	0	0	0	1	0	0	2	1
314	2	0	0	0	0	0	0	0	0	1	2	1
315	0	0	0	0	0	0	0	0	0	1	3	1
316	1	0	0	0	0	0	0	0	0	0	1	1
317	1	0	0	0	0	0	0	0	0	0	1	1
318	2	0	0	0	0	0	0	0	0	0	2	1
319	3	0	0	0	0	0	0	0	0	0	1	1
320	1	0	0	0	0	0	0	1	0	0	1	1
321	0	0	0	0	0	0	0	0	0	1	3	1
322	0	0	0	0	0	0	0	1	0	0	1	1
323	1	0	0	0	0	0	0	0	0	0	1	1
324	2	0	0	0	1	0	0	0	0	0	2	1
325	2	0	0	0	0	0	0	0	0	0	1	1
326	2	0	0	0	0	0	0	0	0	1	2	1
327	2	0	0	0	0	0	0	0	0	2	2	1
328	2	0	0	0	1	0	0	0	0	2	4	1
329	0	0	0	0	0	0	0	0	0	0	1	1
330	2	0	0	0	0	0	0	0	0	2	4	1
331	1	0	0	0	1	0	0	0	0	0	0	1
332	0	0	0	0	0	0	0	0	0	1	2	1
333	0	0	0	0	0	0	0	0	0	0	1	1
334	0	0	0	0	0	0	0	0	0	0	1	1
335	1	0	0	0	0	0	0	0	0	0	1	1
336	0	0	0	0	0	0	0	0	0	0	2	1
337	2	0	0	0	1	0	0	1	0	0	1	1
338	1	0	0	0	0	0	0	0	0	0	1	1
339	0	0	0	0	0	0	0	0	0	0	0	1
340	1	0	1	0	0	0	1	0	0	3	3	1
341	2	0	0	0	0	0	0	0	0	0	1	1
342	0	0	0	0	0	0	0	0	0	0	1	1
343	3	0	0	0	0	0	0	0	0	0	2	1
344	0	0	0	0	0	0	0	0	0	0	0	1
345	0	0	0	0	0	0	0	0	0	0	1	1
346	2	0	0	0	0	0	0	0	0	0	1	1
347	0	0	0	0	0	0	0	0	0	0	0	1
348	2	0	0	0	1	0	0	0	0	0	2	1
349	2	0	0	0	0	0	0	0	0	0	1	1
350	2	0	0	0	0	0	0	0	0	0	1	1
351	2	0	0	0	1	0	0	0	0	0	1	1
352	2	0	0	0	0	0	0	1	0	0	2	1
353	0	0	0	0	0	0	0	0	0	0	0	1
354	0	0	0	0	0	0	0	0	0	0	1	1
355	1	0	0	0	0	0	0	1	0	2	1	1
356	2	0	0	0	0	0	0	0	0	2	4	1
357	0	0	0	0	0	0	0	0	0	1	4	1
358	3	0	0	0	0	0	0	0	0	0	3	1
359	1	0	0	0	0	0	0	0	0	0	0	1
360	3	0	0	0	0	0	0	0	0	0	2	1
361	0	0	0	0	0	0	0	0	0	0	1	1
362	3	0	0	0	0	0	0	0	0	0	1	1
363	2	0	0	0	0	0	0	0	0	0	1	1
364	1	0	0	0	1	0	0	0	0	0	1	1
365	1	0	0	0	0	0	0	1	0	0	3	1
366	1	0	0	0	0	0	0	1	0	2	1	1
367	2	0	0	0	0	0	0	0	0	0	2	1
368	2	0	0	0	0	0	0	0	0	2	4	1
369	1	0	0	0	0	0	0	0	0	0	1	1
370	2	0	0	0	0	0	0	0	0	0	1	1
371	3	0	0	0	0	0	0	0	0	0	1	1
372	2	0	0	0	1	0	0	0	0	0	1	1
373	0	0	0	0	0	0	0	0	0	0	2	1
374	2	0	0	0	0	0	0	0	0	0	1	1
375	1	0	0	0	0	0	0	0	0	0	1	1
376	2	0	0	0	0	0	0	0	0	1	2	1
377	2	0	0	0	0	0	0	0	0	0	2	1
378	2	0	0	0	0	0	0	0	0	1	2	1
379	2	0	0	0	0	0	0	0	0	0	1	1
380	2	0	0	0	1	0	0	0	0	2	2	1
381	1	0	0	0	0	0	0	0	0	0	1	1
382	3	0	0	0	1	0	0	0	0	0	2	1
383	2	0	0	0	0	0	0	0	0	2	4	1
384	2	0	0	0	0	0	0	0	0	0	1	1
385	2	0	0	0	0	0	0	0	0	1	1	1
386	2	0	0	0	0	0	0	0	0	0	2	1
387	3	0	0	0	0	0	0	0	0	1	3	1
388	2	0	0	0	0	0	0	0	0	2	4	1
389	2	0	0	0	2	0	0	0	0	2	2	1
390	2	0	0	0	0	0	0	0	1	2	3	1
391	2	0	0	0	0	0	0	0	0	0	1	1
392	0	0	0	0	0	0	0	0	0	0	2	1
393	0	0	0	0	0	0	0	0	0	0	2	1
394	1	0	0	0	0	0	0	0	0	0	1	1
395	1	0	0	0	0	0	0	0	0	0	1	1
396	1	0	0	0	0	0	0	0	0	1	2	1
397	0	0	0	0	0	0	0	0	0	0	2	1
398	0	0	0	0	0	0	0	0	0	0	0	1
399	0	0	0	0	0	0	0	0	0	1	3	1
400	0	0	0	0	0	0	0	0	0	0	1	1
401	0	0	0	0	0	0	0	0	0	0	0	1
402	2	0	0	0	0	0	0	0	0	0	2	1
403	0	0	0	0	0	0	0	0	0	0	2	1
404	2	0	0	0	0	0	0	0	0	0	1	1
405	0	0	0	0	0	0	0	0	0	1	2	1
406	1	0	0	0	0	0	0	1	0	2	1	1
407	2	0	0	0	0	0	1	0	0	1	1	1
408	1	0	0	0	0	0	0	0	0	0	1	1
409	0	0	0	0	0	0	0	1	0	1	3	1
410	0	0	0	0	0	0	0	0	0	0	1	1
411	2	0	0	0	0	0	0	0	0	1	2	1
412	2	0	0	0	0	0	0	0	0	1	2	1
413	0	0	0	0	0	0	0	0	0	0	0	1
414	2	0	0	0	0	0	0	0	1	2	3	1
415	1	0	0	0	0	0	0	1	0	1	3	1
416	1	0	0	0	0	0	0	0	0	0	1	1
417	3	0	0	0	0	0	0	1	0	0	1	1
418	2	0	0	0	0	0	0	0	0	2	4	1
419	0	0	0	0	0	0	0	0	0	0	2	1
420	0	0	0	0	0	0	0	0	0	0	1	1
421	1	0	0	0	0	0	0	0	0	1	3	1
422	0	0	0	0	0	0	0	0	0	0	1	1
423	2	0	0	0	0	0	0	0	0	0	2	1
424	2	0	0	0	0	0	0	0	0	0	2	1
425	0	0	0	0	0	0	0	0	0	0	1	1
426	2	0	0	0	0	0	0	0	0	0	1	1
427	0	0	0	0	0	0	0	0	0	0	1	1
428	2	0	0	0	1	0	0	0	0	1	1	1
429	2	0	0	0	0	0	0	0	0	2	4	1
430	2	0	0	0	0	0	0	0	0	1	2	1
431	3	0	0	0	1	0	0	0	0	1	5	1
432	3	0	0	0	0	0	0	0	0	0	2	1
433	2	0	0	0	0	0	0	0	0	1	2	1
434	1	0	0	0	0	0	0	0	0	2	3	1
435	3	0	0	0	1	0	0	0	0	0	2	1
436	2	0	0	0	0	0	0	1	0	0	4	1
437	2	0	0	0	0	0	0	0	0	0	1	1
438	2	0	0	0	0	0	0	0	0	0	2	1
439	0	0	0	0	0	0	0	0	0	0	2	1
440	3	0	0	0	0	0	0	0	0	1	3	1
441	2	0	0	0	0	0	2	0	0	1	3	1
442	0	0	0	0	0	0	0	0	0	0	1	1
443	0	0	0	0	0	0	0	0	0	0	1	1
444	0	0	0	0	0	0	0	0	0	0	1	1
445	0	0	1	0	0	0	0	0	0	0	1	1
446	0	0	0	0	0	0	0	0	0	0	1	1
447	1	0	0	0	0	0	0	0	0	0	3	1
448	0	0	0	0	0	0	0	0	0	0	0	1
449	1	0	0	0	0	0	0	0	0	0	1	1
450	1	0	0	0	0	0	0	0	0	0	1	1
451	1	0	0	0	0	0	0	1	0	0	1	1
452	2	0	0	0	1	0	0	0	0	0	3	1
453	2	0	0	0	0	0	0	1	0	0	2	1
454	2	0	0	0	0	0	0	0	0	1	2	1
455	2	0	0	0	0	0	0	0	0	2	2	1
456	0	0	0	0	0	0	0	0	0	0	2	1
457	3	0	0	0	0	0	0	0	0	1	3	1
458	0	0	0	0	0	0	0	0	0	0	1	1
459	2	0	0	0	0	0	0	1	0	0	1	1
460	2	0	0	0	0	0	0	0	0	0	1	1
461	0	0	0	0	0	0	0	0	0	0	2	1
462	0	0	0	0	0	0	0	0	0	0	2	1
463	2	0	0	0	1	0	0	0	0	0	1	1
464	3	0	0	0	0	0	0	0	0	0	1	1
465	2	0	0	0	0	0	0	0	0	1	2	1
466	1	0	0	0	0	0	0	0	0	0	1	1
467	4	0	0	0	1	0	1	0	0	5	4	1
468	2	0	0	0	0	0	0	0	0	0	1	1
469	2	0	0	0	0	0	0	0	1	2	3	1
470	2	0	0	0	0	0	0	1	0	0	1	1
471	1	0	0	0	0	0	0	0	0	1	1	1
472	2	0	0	0	0	0	0	0	0	0	1	1
473	1	0	0	0	1	0	0	0	0	0	3	1
474	1	0	0	0	1	0	0	2	0	3	3	1
475	2	0	0	0	0	0	0	0	0	0	1	1
476	2	0	0	0	0	0	0	0	0	0	1	1
477	3	0	0	0	0	0	0	0	0	0	1	1
478	0	0	0	0	0	0	0	0	0	0	0	1
479	1	0	0	0	0	0	0	0	0	0	2	1
480	2	0	0	0	0	0	0	0	0	2	4	1
481	2	0	0	0	0	0	0	0	0	0	1	1
482	2	0	0	0	0	0	0	0	0	2	4	1
483	0	0	0	0	0	0	0	0	0	0	0	1
484	2	0	0	0	0	0	0	0	0	0	1	1
485	0	0	0	0	0	0	0	0	0	1	1	1
486	0	0	0	0	0	0	0	0	0	0	0	1
487	1	0	0	0	0	0	0	0	0	0	1	1
488	2	0	0	0	0	0	0	0	0	1	2	1
489	3	0	0	0	1	0	0	1	0	1	3	1
490	0	0	0	0	0	0	0	0	0	0	1	1
491	2	0	0	0	0	0	0	2	0	0	1	1
492	2	0	0	0	0	0	0	0	0	2	4	1
493	0	0	0	0	0	0	0	0	0	0	1	1
494	1	0	0	0	0	0	0	0	0	0	2	1
495	2	0	0	0	0	0	0	0	0	2	4	1
496	2	0	0	0	0	0	0	0	0	0	1	1
497	1	0	0	0	0	0	0	0	0	0	1	1
498	3	0	0	0	1	0	0	0	0	1	3	1
499	0	0	0	0	0	0	0	0	0	0	0	1
500	0	0	0	0	0	0	0	0	0	0	1	1
501	0	0	0	0	0	0	0	0	0	0	2	1
502	0	0	0	0	0	0	0	0	0	0	1	1
503	2	0	0	0	0	0	0	0	0	3	3	1
504	0	0	0	0	0	0	0	0	0	0	0	1
505	0	0	0	0	0	0	0	0	0	0	0	1
506	1	0	0	0	0	0	0	0	0	0	3	1
507	2	0	0	0	1	0	0	0	0	1	3	1
508	3	0	0	0	0	0	0	0	0	1	3	1
509	0	0	0	0	0	0	0	0	0	0	1	1
510	2	0	0	0	0	0	0	0	0	2	4	1
511	2	0	0	0	0	0	0	0	0	0	1	1
512	1	0	0	0	0	0	0	0	0	0	1	1
513	2	0	0	0	0	0	0	0	0	0	1	1
514	0	0	0	0	0	0	0	0	0	0	3	1
515	0	0	0	0	0	0	0	0	0	1	4	1
516	2	0	0	0	1	0	0	0	0	1	1	1
517	0	0	0	0	0	0	0	0	0	0	2	1
518	3	0	0	0	1	0	0	0	0	1	4	1
519	1	0	0	0	0	0	0	0	0	2	4	1
520	0	0	0	0	0	0	0	0	0	0	1	1
521	0	0	0	0	0	0	0	0	0	0	1	1
522	0	0	0	0	0	0	0	0	0	0	1	1
523	2	0	0	0	0	0	0	0	0	2	2	1
524	2	0	0	0	0	0	0	0	0	2	4	1
525	2	0	0	0	0	0	0	0	0	0	2	1
526	0	0	0	0	0	0	0	0	0	0	2	1
527	1	0	0	0	0	0	0	0	0	0	1	1
528	1	0	0	0	0	0	0	0	0	0	1	1
529	2	0	0	0	0	0	0	0	0	0	1	1
530	2	0	0	0	0	0	0	0	0	1	1	1
531	2	0	0	0	0	0	0	0	0	0	1	1
532	3	0	0	0	0	0	0	1	0	0	1	1
533	1	0	0	0	0	0	0	0	0	0	0	1
534	2	0	0	0	1	0	0	1	0	0	1	1
535	2	0	0	0	0	0	0	0	0	1	2	1
536	0	0	0	0	0	0	0	0	0	0	1	1
537	2	0	0	0	0	0	0	1	0	0	1	1
538	1	0	0	0	0	0	0	0	0	1	2	1
539	1	0	0	0	0	0	0	0	0	1	3	1
540	1	0	0	0	0	0	0	0	0	0	2	1
541	3	0	0	0	0	0	0	0	0	1	3	1
542	1	0	0	0	0	0	0	0	0	0	1	1
543	0	0	0	0	0	0	0	0	0	0	1	1
544	1	0	0	0	0	0	0	0	0	2	3	1
545	2	0	0	0	0	0	0	0	1	2	3	1
546	1	0	0	0	0	0	0	0	0	0	2	1
547	0	0	0	0	0	0	0	0	0	0	2	1
548	2	0	0	0	1	0	0	0	0	0	1	1
549	2	0	0	0	2	0	0	0	0	2	2	1
550	1	0	0	0	1	0	0	0	0	0	1	1
551	2	0	0	0	1	0	0	1	0	0	1	1
552	2	0	0	0	0	0	0	0	0	0	1	1
553	2	0	0	0	0	0	0	0	0	0	2	1
554	0	0	0	0	0	0	0	0	0	0	1	1
555	2	0	0	0	0	0	0	0	0	1	2	1
556	2	0	0	0	0	0	0	1	0	0	2	1
557	1	0	0	0	0	0	0	0	0	2	4	1
558	3	0	0	0	1	0	0	0	0	1	4	1
559	1	0	0	0	0	0	0	0	0	0	2	1
560	2	0	0	0	0	0	0	0	0	2	4	1
561	2	0	0	0	0	0	0	2	0	0	1	1
562	3	0	0	0	1	0	0	0	0	1	3	1
563	0	0	0	0	0	0	0	0	0	0	1	1
564	2	0	0	0	0	0	0	0	0	1	2	1
565	0	0	0	0	0	0	0	0	0	0	2	1
566	2	0	0	0	1	0	0	0	0	2	2	1
567	2	0	0	0	1	0	0	0	0	1	3	1
568	1	0	0	0	0	0	0	0	0	0	2	1
569	3	0	0	0	0	0	0	0	0	0	1	1
570	0	0	0	0	0	0	0	0	0	0	1	1
571	0	0	0	0	0	0	0	0	0	0	1	1
572	2	0	0	0	0	0	0	0	0	1	2	1
573	2	0	0	0	0	0	0	2	0	0	1	1
574	0	0	0	0	0	0	0	0	0	0	0	1
575	2	0	0	0	1	0	0	0	0	0	1	1
576	1	0	1	0	0	0	0	0	0	0	1	1
577	0	0	0	0	0	0	0	0	0	0	0	1
578	1	0	0	0	1	0	0	2	0	3	3	1
579	2	0	0	0	0	0	0	0	0	1	2	1
580	2	0	0	0	0	0	0	1	0	0	1	1
581	1	0	0	0	0	0	0	0	0	0	1	1
582	0	0	0	0	0	0	0	0	0	0	2	1
583	0	0	0	0	0	0	0	0	0	0	1	1
584	2	0	0	0	0	0	0	0	0	0	0	1
585	3	0	0	0	0	0	0	0	0	2	2	1
586	1	0	0	0	0	0	0	0	0	0	1	1
587	1	0	0	0	0	0	0	0	0	3	4	1
588	1	0	0	0	0	0	0	0	0	0	2	1
589	1	0	0	0	0	0	0	0	0	2	4	1
590	0	0	0	0	0	0	0	0	0	0	0	1
591	0	0	0	0	0	0	0	0	0	1	3	1
592	2	0	0	0	0	0	0	0	0	1	3	1
593	0	0	0	0	0	0	0	0	0	1	3	1
594	1	0	0	0	0	0	0	0	0	0	1	1
595	2	0	0	0	1	0	0	0	0	2	2	1
596	1	0	0	0	1	0	0	0	0	0	3	1
597	2	0	0	0	2	0	0	0	0	2	2	1
598	0	0	0	0	0	0	1	0	0	1	1	1
599	1	0	0	0	0	0	0	0	0	0	2	1
600	1	0	0	0	0	0	0	0	0	0	1	1
601	1	0	0	0	1	0	0	0	0	0	1	1
602	0	0	0	0	0	0	0	0	0	1	2	1
603	3	0	0	0	0	0	0	0	0	0	2	1
604	2	0	0	0	0	0	0	0	0	0	1	1
605	2	0	0	0	1	0	0	1	0	0	1	1
606	2	0	0	0	0	0	0	0	0	1	2	1
607	2	0	0	0	2	0	0	0	0	2	2	1
608	1	0	0	0	1	0	0	0	0	0	3	1
609	2	0	0	0	0	0	0	0	0	0	2	1
610	0	0	0	0	0	0	0	0	0	0	1	1
611	2	0	0	0	0	0	0	0	0	2	4	1
612	2	0	0	0	0	0	0	0	0	0	1	1
613	1	0	0	0	0	0	0	1	0	0	3	1
614	3	0	0	0	0	0	0	0	0	0	1	1
615	2	0	0	0	0	0	0	0	0	0	1	1
616	1	0	0	0	0	0	0	0	0	0	1	1
617	2	0	0	0	0	0	0	1	0	0	1	1
618	0	0	0	0	0	0	0	0	0	0	2	1
619	2	0	0	0	0	0	0	0	0	0	1	1
620	2	0	0	0	0	0	0	0	0	2	4	1
621	0	0	0	0	0	0	0	0	0	0	2	1
622	1	0	0	0	0	0	0	0	0	2	3	1
623	1	0	0	0	0	0	0	0	0	0	1	1
624	1	0	0	0	0	0	0	0	0	0	0	1
625	0	0	0	0	0	0	0	0	0	1	3	1
626	0	0	0	0	0	0	0	0	0	0	1	1
627	2	0	0	0	0	0	0	0	0	2	4	1
628	0	0	0	0	1	0	0	1	0	0	1	1
629	2	0	0	0	0	0	0	0	0	0	1	1
630	2	0	0	0	0	0	0	0	0	2	4	1
631	0	0	0	0	0	0	0	0	0	0	1	1
632	1	0	1	0	0	0	1	0	0	3	3	1
633	3	0	0	0	0	0	0	0	0	0	2	1
634	0	0	0	0	0	0	0	0	0	0	1	1
635	2	0	0	0	0	0	0	0	0	0	2	1
636	2	0	0	0	0	0	0	0	0	0	1	1
637	3	0	0	0	0	0	0	0	0	0	3	1
638	0	0	0	0	0	0	0	0	0	1	4	1
639	2	0	0	0	1	0	0	0	0	1	1	1
640	1	0	0	0	0	0	0	1	0	0	1	1
641	2	0	0	0	0	0	0	0	0	0	1	1
642	0	0	0	0	0	0	0	0	0	1	3	1
643	2	0	0	0	0	0	0	1	0	0	1	1
644	0	0	0	0	0	0	0	0	0	1	3	1
645	2	0	0	0	1	0	0	0	0	0	1	1
646	4	0	0	1	0	0	0	0	0	0	1	1
647	1	0	0	0	0	0	0	0	0	0	1	1
648	1	0	0	0	0	0	0	0	0	0	0	1
649	2	0	0	0	0	0	0	0	1	2	3	1
650	1	0	0	0	0	0	0	0	0	0	1	1
651	1	0	0	0	0	0	0	0	0	1	2	1
652	0	0	0	0	0	0	0	1	0	1	0	1
653	2	0	0	0	0	0	0	0	0	0	1	1
654	3	0	0	0	0	0	0	0	0	0	2	1
655	1	0	0	0	0	0	0	0	0	0	2	1
656	0	0	0	0	0	0	0	0	0	0	2	1
657	2	0	0	0	0	0	0	1	0	0	1	1
658	1	0	0	0	1	0	0	0	0	0	2	1
659	2	0	0	0	0	0	0	1	0	0	1	1
660	0	0	0	0	0	0	0	0	0	0	1	1
661	0	0	0	0	0	0	0	0	0	0	0	1
662	1	0	0	0	0	0	0	0	0	0	1	1
663	2	0	0	0	0	0	0	0	0	1	3	1
664	0	0	0	0	0	0	0	0	0	0	0	1
665	1	0	0	0	0	0	0	0	0	0	1	1
666	0	0	0	0	0	0	0	0	0	0	2	1
667	0	0	0	0	0	0	0	0	0	0	2	1
668	3	0	0	0	0	0	0	0	0	0	2	1
669	0	0	0	0	0	0	0	0	0	0	1	1
670	0	0	0	0	0	0	0	0	0	0	1	1
671	0	0	0	0	0	0	0	0	0	0	1	1
672	2	0	0	0	0	0	0	0	1	2	3	1
673	3	0	0	0	0	0	0	0	0	0	1	1
674	2	0	0	0	1	0	1	0	0	4	2	1
675	2	0	0	0	0	0	0	0	1	2	3	1
676	1	0	0	0	0	0	0	0	0	0	1	1
677	0	0	0	0	0	0	0	1	0	1	3	1
678	0	0	0	0	0	0	0	0	0	0	1	1
679	1	0	0	0	0	0	0	0	0	0	1	1
680	0	0	0	0	0	0	0	0	0	1	3	1
681	3	0	0	0	0	0	0	0	0	0	2	1
682	2	0	0	0	0	0	0	0	0	1	2	1
683	0	0	0	0	0	0	0	0	0	0	0	1
684	0	0	0	0	0	0	0	0	0	0	2	1
685	1	0	0	0	0	0	0	0	0	0	1	1
686	0	0	0	0	0	0	0	0	0	0	1	1
687	3	0	0	0	0	0	0	0	0	1	3	1
688	2	0	0	0	0	0	0	0	0	2	3	1
689	0	0	0	0	0	0	0	0	0	1	2	1
690	1	0	0	0	0	0	0	0	0	0	0	1
691	2	0	0	0	0	0	0	0	0	2	4	1
692	2	0	0	0	0	0	0	0	0	0	3	1
693	0	0	0	0	0	0	0	1	0	1	3	1
694	0	0	0	0	0	0	0	0	0	0	1	1
695	1	0	0	0	0	0	0	0	0	0	3	1
696	3	0	0	0	0	0	0	0	0	0	2	1
697	2	0	0	0	0	0	0	0	0	1	1	1
698	3	0	0	0	0	0	0	0	0	0	1	1
699	0	0	0	0	0	0	0	0	0	0	2	1
700	0	0	0	0	0	0	0	1	0	0	0	1
701	1	0	0	0	0	0	0	0	0	0	2	1
702	2	0	0	1	0	0	0	0	0	0	4	1
703	0	0	0	0	0	0	0	1	0	0	0	1
704	2	0	0	0	0	0	0	0	0	0	1	1
705	1	0	0	0	0	0	0	1	0	0	1	1
706	0	0	0	0	0	0	0	0	0	0	0	1
707	1	0	0	0	0	0	0	0	0	1	2	1
708	1	0	0	0	0	0	0	0	0	0	1	1
709	2	0	0	0	1	0	0	1	0	0	1	1
710	1	0	0	0	0	0	0	0	0	2	2	1
711	2	0	0	0	0	0	0	0	0	0	2	1
712	2	0	0	0	0	0	0	0	0	1	2	1
713	2	0	0	0	0	0	0	0	0	2	4	1
714	2	0	0	0	0	0	0	0	1	2	3	1
715	4	0	0	1	0	0	0	0	0	1	1	1
716	2	0	0	0	0	0	0	0	0	0	1	1
717	1	0	0	0	0	0	0	0	0	1	2	1
718	1	0	0	0	0	0	0	0	0	0	1	1
719	0	0	0	0	0	0	0	0	0	0	2	1
720	0	0	0	0	0	0	0	0	0	0	1	1
721	0	0	0	0	0	0	0	0	0	0	2	1
722	3	0	0	0	0	0	0	0	0	0	1	1
723	2	0	0	0	0	0	0	0	0	1	2	1
724	2	0	0	0	0	0	0	0	0	1	2	1
725	2	0	0	0	0	0	0	0	0	0	1	1
726	0	0	0	0	0	0	0	0	0	0	0	1
727	3	0	0	0	0	0	0	0	0	0	1	1
728	2	0	0	0	1	0	2	0	0	2	3	1
729	1	0	0	0	0	0	0	0	0	0	1	1
730	0	0	0	0	0	0	0	0	0	0	1	1
731	2	0	0	0	0	0	0	0	0	0	1	1
732	1	0	0	0	0	0	0	0	0	1	3	1
733	3	0	0	0	0	0	0	0	0	1	3	1
734	0	0	0	0	0	0	0	0	0	0	0	1
735	2	0	0	0	0	0	0	1	0	0	2	1
736	0	0	0	0	0	0	0	0	0	0	1	1
737	1	0	0	0	0	0	0	1	0	2	1	1
738	1	0	0	0	0	0	0	0	0	0	1	1
739	0	0	0	0	0	0	0	0	0	0	2	1
740	2	0	0	0	1	0	2	0	0	2	3	1
741	1	0	0	0	0	0	0	0	0	0	1	1
742	1	0	0	0	0	0	0	0	0	0	1	1
743	2	0	0	0	0	0	0	0	0	0	1	1
744	2	0	0	0	1	0	0	0	0	0	1	1
745	0	0	0	0	0	0	0	0	0	0	1	1
746	0	0	0	0	0	0	0	0	0	0	2	1
747	0	0	0	0	0	0	0	0	0	0	0	1
748	2	0	0	0	0	0	0	0	0	0	3	1
749	0	0	0	0	0	0	0	0	0	0	3	1
750	0	0	0	0	0	0	0	1	0	0	3	1
751	2	0	0	0	0	0	0	0	0	1	1	1
752	2	0	0	0	1	0	2	0	0	2	3	1
753	1	0	0	0	0	0	0	0	0	0	1	1
754	2	0	0	0	1	0	0	0	0	2	2	1
755	0	0	0	0	0	0	0	0	0	0	1	1
756	2	0	0	0	1	0	0	0	0	0	1	1
757	2	0	0	0	1	0	0	0	0	0	1	1
758	2	0	0	0	0	0	0	0	0	0	1	1
759	2	0	0	0	0	0	0	0	0	1	2	1
760	2	0	0	0	0	0	0	0	0	1	2	1
761	2	0	0	0	1	0	2	0	0	2	5	1
762	3	0	0	0	0	0	0	0	0	0	2	1
763	2	0	0	0	0	0	0	0	0	0	1	1
764	3	0	0	0	0	0	0	2	0	0	1	1
765	0	0	0	0	0	0	0	0	0	0	1	1
766	2	0	0	0	0	0	0	0	0	0	1	1
767	2	0	0	0	0	0	0	0	0	2	2	1
768	2	0	0	0	0	0	1	0	0	3	5	1
769	1	0	0	0	1	0	0	0	0	0	1	1
770	1	0	0	0	0	0	0	1	0	2	1	1
771	0	0	0	0	0	0	0	0	0	0	1	1
772	1	0	0	0	0	0	0	0	0	0	1	1
773	0	0	0	0	0	0	0	0	0	0	0	1
774	1	0	0	0	0	0	0	1	0	1	1	1
775	2	0	0	0	0	0	0	0	0	2	2	1
776	3	0	0	0	1	0	0	0	0	1	3	1
777	3	0	0	0	0	0	0	0	0	0	1	1
778	2	0	0	0	0	0	0	0	0	0	1	1
779	0	0	0	0	0	0	0	0	0	0	1	1
780	1	0	0	0	1	0	0	2	0	3	3	1
781	1	0	0	0	0	0	0	0	0	2	4	1
782	1	0	0	0	0	0	0	0	0	1	2	1
783	2	0	0	0	0	0	0	0	0	1	2	1
784	1	0	0	0	0	0	0	0	0	1	2	1
785	3	0	0	0	1	0	0	0	0	0	3	1
786	3	0	0	0	1	0	0	0	0	0	2	1
787	0	0	0	0	0	0	0	0	0	0	1	1
788	2	0	0	0	2	0	0	0	0	2	2	1
789	1	0	0	0	1	0	0	0	0	2	2	1
790	0	0	0	0	0	0	0	0	0	0	2	1
791	1	0	0	0	0	0	0	0	0	0	1	1
792	0	0	0	0	1	0	0	0	0	0	1	1
793	2	0	0	0	1	0	0	0	0	0	1	1
794	1	0	0	0	0	0	0	0	0	0	2	1
795	3	0	0	0	1	0	0	0	0	2	3	1
796	4	0	0	1	0	0	0	0	0	1	3	1
797	1	0	0	0	0	0	0	0	0	0	0	1
798	1	0	0	0	0	0	0	0	0	0	0	1
799	0	0	0	0	0	0	0	0	0	0	2	1
800	0	0	0	0	0	0	0	0	0	0	0	1
801	2	0	0	0	0	0	0	0	0	1	2	1
802	3	0	0	0	0	0	0	0	0	0	1	1
803	1	0	0	0	0	0	0	0	0	2	1	1
804	0	0	0	0	0	0	0	0	0	0	1	1
805	3	0	0	0	0	0	2	0	1	3	4	1
806	1	0	0	0	1	0	0	0	0	0	0	1
807	3	0	0	0	0	0	0	0	0	0	1	1
808	0	0	0	0	0	0	0	0	0	1	3	1
809	1	0	0	0	0	0	0	0	0	0	1	1
810	1	0	0	0	0	0	0	0	0	2	2	1
811	0	0	0	0	0	0	0	0	0	0	2	1
812	0	0	0	0	0	0	0	0	0	0	1	1
813	1	0	0	0	1	0	0	0	0	0	1	1
814	2	0	0	0	0	0	0	0	0	1	2	1
815	0	0	0	0	0	0	0	0	0	1	3	1
816	1	0	0	0	0	0	0	0	0	0	1	1
817	2	0	0	0	1	0	0	0	0	2	4	1
818	2	0	0	0	0	0	0	0	0	0	1	1
819	0	0	0	0	0	0	0	1	0	0	1	1
820	0	0	0	0	0	0	0	0	0	1	3	1
821	0	0	0	0	0	0	0	0	0	1	3	1
822	2	0	0	0	0	0	0	0	0	0	1	1
823	1	0	0	0	0	0	0	0	0	2	3	1
824	1	0	0	0	0	0	0	0	0	0	1	1
825	3	0	0	0	0	0	0	0	0	0	1	1
826	0	0	0	0	0	0	0	0	0	0	1	1
827	0	0	0	0	0	0	0	0	0	0	2	1
828	2	0	0	0	0	0	0	0	0	0	1	1
829	2	0	0	0	1	0	2	0	0	2	3	1
830	2	0	0	0	0	0	0	0	0	0	1	1
831	0	0	0	0	0	0	0	0	0	0	1	1
832	2	0	3	0	0	0	1	0	1	3	2	1
833	2	0	0	0	0	0	0	0	1	2	3	1
834	2	0	0	0	0	0	0	0	1	2	3	1
835	1	0	0	0	0	0	0	0	0	0	1	1
836	1	0	0	0	0	0	0	0	0	0	1	1
837	1	0	0	0	1	0	0	0	0	4	4	1
838	2	0	0	0	0	0	0	0	0	0	2	1
839	1	0	0	0	0	0	0	0	0	0	1	1
840	0	0	0	0	0	0	0	0	0	1	3	1
841	1	0	0	0	0	0	0	1	0	0	1	1
842	1	0	0	0	0	0	0	0	0	0	3	1
843	0	0	0	0	0	0	0	0	0	0	1	1
844	2	0	0	0	0	0	0	0	0	0	1	1
845	2	0	0	0	1	0	0	0	0	0	1	1
846	1	0	0	0	0	0	0	1	0	2	1	1
847	3	0	0	0	1	0	0	0	0	1	3	1
848	0	0	0	0	0	0	0	0	0	1	4	1
849	5	0	0	0	0	0	0	0	0	4	3	1
850	0	0	0	0	0	0	0	0	0	1	3	1
851	1	0	0	0	0	0	1	0	0	0	1	1
852	0	0	0	0	0	0	0	0	0	0	2	1
853	1	0	0	0	0	0	0	1	0	0	3	1
854	1	0	0	0	0	0	0	0	0	1	3	1
855	3	0	0	0	0	0	0	1	0	0	1	1
856	2	0	0	0	0	0	0	0	0	0	1	1
857	1	0	0	0	0	0	0	0	0	1	2	1
858	0	0	0	0	0	0	0	0	0	0	1	1
859	1	0	0	0	0	0	0	0	0	1	3	1
860	1	0	0	0	0	0	0	0	0	0	1	1
861	3	0	0	0	1	0	0	0	0	1	3	1
862	2	0	0	0	1	0	0	0	0	0	1	1
863	1	0	0	0	0	0	0	1	0	2	1	1
864	2	0	0	0	1	0	0	0	0	0	1	1
865	2	0	0	0	0	0	0	0	0	0	1	1
866	2	0	1	0	0	0	1	0	0	2	3	1
867	2	0	0	0	0	0	2	0	0	2	5	1
868	1	0	0	0	1	0	0	2	0	3	3	1
869	3	0	0	0	0	0	0	0	0	0	2	1
870	6	2	4	1	2	2	2	11	1	6	9	1
871	1	0	0	0	0	0	0	0	0	0	1	1
872	2	0	0	0	0	0	0	0	0	0	1	1
873	2	0	0	0	0	0	0	0	0	0	1	1
874	2	0	0	0	0	0	0	0	0	0	1	1
875	1	0	0	0	0	0	0	0	0	0	3	1
876	0	0	0	0	0	0	0	0	0	0	1	1
877	0	0	0	0	0	0	0	0	0	0	1	1
878	0	0	0	0	0	0	0	0	0	0	1	1
879	1	0	0	0	0	0	0	0	0	0	0	1
880	0	0	0	0	0	0	0	0	0	1	3	1
881	2	0	0	0	0	0	0	0	0	1	2	1
882	0	0	0	0	0	0	0	0	0	0	1	1
883	0	0	0	0	0	0	0	0	0	1	2	1
884	0	0	0	0	0	0	0	0	0	0	0	1
885	1	0	0	0	0	0	1	0	0	0	2	1
886	1	0	0	0	0	0	0	0	0	3	4	1
887	2	0	0	0	0	0	0	1	0	0	2	1
888	2	0	0	0	1	0	0	0	0	1	3	1
889	2	0	0	0	0	0	0	0	0	1	2	1
890	1	0	0	0	0	0	0	0	0	0	1	1
891	1	0	0	0	0	0	0	1	0	0	1	1
892	3	0	0	0	0	0	0	0	0	0	2	1
893	1	0	0	0	0	0	0	0	0	0	1	1
894	2	0	0	0	1	0	0	0	0	0	1	1
895	0	0	0	0	0	0	0	0	0	0	2	1
896	2	0	0	0	1	0	0	0	0	0	1	1
897	2	0	0	0	1	0	0	0	0	1	2	1
898	1	0	0	0	0	0	0	0	0	0	2	1
899	2	0	0	0	0	0	0	0	0	0	1	1
900	3	0	0	0	0	0	0	0	0	1	3	1
901	1	0	0	0	0	0	0	0	0	1	1	1
902	0	0	0	0	0	0	0	0	0	0	0	1
903	0	0	0	0	0	0	0	0	0	0	0	1
904	2	0	0	0	1	0	0	0	0	0	2	1
905	1	0	0	0	0	0	0	0	0	0	0	1
906	0	0	0	0	0	0	0	0	0	0	1	1
907	2	0	0	0	1	0	0	0	0	0	1	1
908	2	0	0	0	0	0	0	0	0	1	3	1
909	2	0	0	0	0	0	0	0	0	2	4	1
910	1	0	0	0	0	0	0	0	0	0	1	1
911	2	0	0	0	0	0	0	0	0	0	1	1
912	3	0	0	0	0	0	0	0	0	0	1	1
913	0	0	0	0	0	0	0	0	0	0	0	1
914	3	0	0	0	0	0	0	0	0	0	3	1
915	0	0	0	0	0	0	0	0	0	0	1	1
916	1	0	0	0	0	0	0	1	0	0	1	1
917	3	0	0	0	1	0	0	0	0	0	3	1
918	1	0	0	0	0	0	0	0	0	0	0	1
919	1	0	0	0	1	0	0	0	0	2	2	1
920	2	0	0	0	0	0	0	0	0	1	2	1
921	3	0	0	0	0	0	0	0	0	0	1	1
922	0	0	0	0	0	0	0	0	0	0	1	1
923	2	0	0	0	0	0	0	0	1	2	3	1
924	3	0	0	0	0	0	0	0	0	0	1	1
925	2	0	0	0	0	0	0	0	0	0	1	1
926	1	0	0	0	0	0	0	0	0	0	2	1
927	2	0	0	0	1	0	0	0	0	1	4	1
928	2	0	0	0	0	0	0	0	0	0	1	1
929	1	0	0	0	0	0	0	1	0	0	1	1
930	2	0	0	0	0	0	0	0	1	2	3	1
931	0	0	0	0	0	0	0	0	0	0	2	1
932	0	0	0	0	0	0	0	0	0	1	3	1
933	0	0	0	0	0	0	0	0	0	0	0	1
934	0	0	0	0	0	0	0	1	0	0	3	1
935	1	0	0	0	0	0	0	0	0	0	2	1
936	1	0	0	0	0	0	0	0	0	0	1	1
937	3	0	0	0	0	0	0	0	0	0	1	1
938	2	0	0	0	0	0	0	0	0	0	2	1
939	2	0	0	0	0	0	0	0	1	2	3	1
940	2	0	0	0	0	0	0	0	0	2	2	1
941	1	0	0	0	1	0	0	0	0	0	1	1
942	2	0	0	0	1	0	0	1	0	0	1	1
943	0	0	0	0	0	0	0	0	0	0	1	1
944	3	0	0	0	0	0	0	0	0	0	1	1
945	1	0	0	0	0	0	0	0	0	0	1	1
946	2	0	0	0	0	0	0	0	0	0	2	1
947	2	0	0	0	0	0	0	0	0	2	4	1
948	0	0	1	0	0	0	0	0	0	0	1	1
949	1	0	0	0	0	0	0	0	0	0	1	1
950	3	0	0	0	1	0	0	0	0	1	2	1
951	1	0	0	0	0	0	0	0	0	1	1	1
952	0	0	0	0	0	0	0	0	0	0	1	1
953	1	0	0	0	0	0	0	1	0	2	1	1
954	1	0	0	0	0	0	0	0	0	0	1	1
955	3	0	0	0	0	0	0	0	0	0	3	1
956	1	0	0	0	0	0	0	0	0	0	3	1
957	2	0	0	0	0	0	0	0	0	0	1	1
958	2	0	0	0	0	0	0	0	0	0	1	1
959	0	0	0	0	0	0	0	0	0	0	1	1
960	1	0	0	0	0	0	0	0	0	2	3	1
961	0	0	0	0	0	0	0	0	0	0	2	1
962	1	0	0	0	0	0	0	1	0	0	1	1
963	3	0	0	0	0	0	0	0	0	0	1	1
964	0	0	0	0	0	0	0	0	0	0	2	1
965	0	0	0	0	0	0	0	0	0	0	1	1
966	2	0	0	0	0	0	0	0	0	0	1	1
967	2	0	0	0	0	0	0	0	0	2	4	1
968	2	0	0	0	1	0	0	0	0	1	3	1
969	2	0	0	0	0	0	0	0	0	1	2	1
970	1	0	0	0	0	0	0	0	0	0	1	1
971	2	0	0	0	1	0	0	0	0	0	1	1
972	0	0	0	0	0	0	0	0	0	1	3	1
973	2	0	0	0	0	0	0	0	0	2	4	1
974	0	0	0	0	0	0	0	0	0	0	1	1
975	0	0	0	0	0	0	0	0	0	0	1	1
976	1	0	0	0	0	0	0	0	0	1	2	1
977	2	0	0	0	0	0	0	0	0	1	2	1
978	1	0	0	0	0	0	0	0	0	0	1	1
979	3	0	0	0	1	0	0	0	0	1	3	1
980	1	0	0	0	0	0	0	0	0	0	1	1
981	0	0	0	0	0	0	0	0	0	0	1	1
982	1	0	0	0	0	0	0	0	0	0	1	1
983	1	0	0	0	1	0	0	0	0	0	3	1
984	2	0	0	0	0	0	1	0	0	1	4	1
985	0	0	0	0	0	0	0	0	0	0	1	1
986	0	0	0	0	0	0	0	0	0	1	2	1
987	1	0	0	0	0	0	0	0	0	0	2	1
988	3	0	0	0	0	0	0	0	0	0	1	1
989	1	0	0	0	0	0	0	0	0	0	3	1
990	1	0	0	0	0	0	0	0	0	0	1	1
991	0	0	0	0	0	0	0	0	0	1	3	1
992	1	0	0	0	0	0	0	0	0	0	0	1
993	2	0	0	0	0	0	0	0	0	0	1	1
994	1	0	0	0	0	0	0	0	0	1	2	1
995	2	0	0	0	0	0	0	0	0	1	2	1
996	3	0	0	0	0	0	0	0	0	0	1	1
997	3	0	0	0	0	0	0	0	0	1	1	1
998	0	0	0	0	0	0	0	0	0	0	1	1
999	1	0	0	0	0	0	0	0	0	1	3	1
1000	0	0	0	0	0	0	0	0	0	0	3	1
1001	2	0	0	0	0	0	0	0	1	2	3	1
1002	3	0	0	0	1	0	0	0	0	0	2	1
1003	2	0	0	0	0	0	0	0	1	2	3	1
1004	2	0	0	0	0	0	0	0	0	0	2	1
1005	1	0	0	0	0	0	0	0	0	0	2	1
1006	2	0	0	0	1	0	0	0	0	1	2	1
1007	0	0	0	0	0	0	0	0	0	1	2	1
1008	2	0	0	0	0	0	0	0	0	1	1	1
1009	0	0	0	0	0	0	0	0	0	0	1	1
1010	0	0	1	0	0	0	0	0	0	0	1	1
1011	1	0	0	0	1	0	0	0	0	0	1	1
1012	3	0	0	0	0	0	0	0	0	0	1	1
1013	1	0	0	0	0	0	0	0	0	0	3	1
1014	1	0	0	0	0	0	1	0	0	1	1	1
1015	1	0	0	0	0	0	1	0	0	1	1	1
1016	2	0	0	0	1	0	0	0	0	1	2	1
1017	3	0	0	0	1	0	0	0	0	0	2	1
1018	0	0	0	0	0	0	0	0	0	0	0	1
1019	0	0	0	0	0	0	0	0	0	0	0	1
1020	0	0	0	0	0	0	0	0	0	0	1	1
1021	0	0	0	0	0	0	0	0	0	0	1	1
1022	3	0	0	0	0	0	0	0	0	0	2	1
1023	0	0	0	0	0	0	0	0	0	0	2	1
1024	3	0	0	0	0	0	0	0	0	1	3	1
1025	2	0	0	0	0	0	0	0	0	2	4	1
1026	0	0	0	0	0	0	0	0	0	0	2	1
1027	1	0	0	0	0	0	0	1	0	2	2	1
1028	0	0	0	0	0	0	0	0	0	0	2	1
1029	1	0	0	0	0	0	0	0	0	1	1	1
1030	1	0	0	0	1	0	0	2	0	3	3	1
1031	3	0	0	0	0	0	0	0	0	0	2	1
1032	0	0	0	0	0	0	0	0	0	1	3	1
1033	3	0	0	0	1	0	0	0	0	1	3	1
1034	1	0	0	0	0	0	0	0	0	2	3	1
1035	2	0	0	0	1	0	0	0	0	2	2	1
1036	2	0	0	0	0	0	1	0	0	4	2	1
1037	3	0	0	0	0	0	0	0	0	1	3	1
1038	2	0	0	0	1	0	0	0	0	2	2	1
1039	2	0	0	0	1	0	0	0	0	0	1	1
1040	2	0	0	0	0	0	0	0	0	2	4	1
1041	2	0	0	0	0	0	0	0	0	0	2	1
1042	1	0	0	0	0	0	0	1	0	2	1	1
1043	3	0	0	0	0	0	0	0	0	0	2	1
1044	2	0	0	0	1	0	0	0	0	0	1	1
1045	0	0	0	0	1	0	0	0	0	0	1	1
1046	1	0	1	0	0	0	1	0	0	3	3	1
1047	2	0	0	0	2	0	0	0	0	2	2	1
1048	0	0	0	0	0	0	0	0	0	0	1	1
1049	1	0	1	0	0	0	0	0	0	0	2	1
1050	1	0	0	0	0	0	0	0	0	1	3	1
1051	0	0	0	0	0	0	0	0	0	0	2	1
1052	1	0	0	0	0	0	0	0	0	2	2	1
1053	3	0	0	0	1	0	0	0	0	0	2	1
1054	0	0	0	0	0	0	0	0	0	0	2	1
1055	2	0	0	0	0	0	0	0	0	0	2	1
1056	0	0	0	0	0	0	0	0	0	0	2	1
1057	0	0	0	0	0	0	0	0	0	0	2	1
1058	1	0	0	0	0	0	0	0	0	0	2	1
1059	1	0	0	0	0	0	0	0	0	0	1	1
1060	2	0	0	0	0	0	0	0	0	2	2	1
1061	1	0	0	0	0	0	0	0	0	0	1	1
1062	0	0	0	0	0	0	1	0	0	1	1	1
1063	3	0	0	0	0	0	0	0	0	1	3	1
1064	0	0	0	0	0	0	0	1	0	0	0	1
1065	2	0	0	0	0	0	0	0	0	0	1	1
1066	2	0	0	0	0	0	0	0	0	0	1	1
1067	2	0	0	0	1	0	0	0	0	0	1	1
1068	1	0	0	0	1	0	0	0	0	0	1	1
1069	1	0	0	0	0	0	0	0	0	1	3	1
1070	1	0	0	0	0	0	0	0	0	0	1	1
1071	1	0	0	0	0	0	0	0	0	0	1	1
1072	1	0	0	0	1	0	0	2	0	3	3	1
1073	0	0	0	0	0	0	0	0	0	0	1	1
1074	2	0	0	0	0	0	0	0	0	2	4	1
1075	1	0	0	0	0	0	0	1	0	2	2	1
1076	0	0	0	0	0	0	0	0	0	1	1	1
1077	1	0	0	0	0	0	0	0	0	0	1	1
1078	3	0	0	0	0	0	0	0	0	0	1	1
1079	2	0	0	0	0	0	0	0	0	0	1	1
1080	2	0	0	0	0	0	0	0	0	0	1	1
1081	2	0	0	0	0	0	0	0	0	0	2	1
1082	3	0	0	0	1	0	0	0	0	0	3	1
1083	0	0	0	0	0	0	0	0	0	0	1	1
1084	2	0	0	0	1	0	0	0	0	0	2	1
1085	2	0	0	0	0	0	0	0	0	1	1	1
1086	0	0	0	0	0	0	0	0	0	0	0	1
1087	1	0	0	0	0	0	0	0	0	1	3	1
1088	1	0	0	0	1	0	0	2	0	3	3	1
1089	1	0	0	0	0	0	0	0	0	1	1	1
1090	3	0	0	0	0	1	1	1	0	4	5	1
1091	0	0	0	0	0	0	0	0	0	0	2	1
1092	2	0	0	0	0	0	0	0	0	1	2	1
1093	2	0	0	0	0	0	0	1	0	0	2	1
1094	1	0	0	0	0	0	0	0	0	1	3	1
1095	0	0	0	0	0	0	0	0	0	0	1	1
1096	2	0	0	0	0	0	0	1	0	0	2	1
1097	3	0	0	0	0	0	0	0	0	1	3	1
1098	2	0	0	0	0	0	0	0	0	0	1	1
1099	2	0	0	0	0	0	0	0	0	2	4	1
1100	1	0	0	0	0	0	0	0	0	0	0	1
1101	0	0	0	0	0	0	0	0	0	0	2	1
1102	1	0	0	0	0	0	0	0	0	2	4	1
1103	2	0	0	0	0	0	0	3	0	0	3	1
1104	0	0	0	0	0	0	0	0	0	0	1	1
1105	2	0	0	0	0	0	0	0	0	0	1	1
1106	3	0	0	0	0	0	0	1	0	0	1	1
1107	1	0	0	0	1	0	0	2	0	3	3	1
1108	2	0	0	0	0	0	0	0	1	2	3	1
1109	2	0	0	0	1	0	0	0	0	2	4	1
1110	2	0	0	0	1	0	0	0	0	0	1	1
1111	2	0	0	0	0	0	0	0	0	0	1	1
1112	3	0	0	0	0	0	0	0	0	1	3	1
1113	1	0	0	0	0	0	0	0	0	0	1	1
1114	1	0	0	0	0	0	0	0	0	0	1	1
1115	2	0	0	0	0	0	0	0	0	1	2	1
1116	3	0	0	0	1	0	0	0	0	0	2	1
1117	0	0	0	0	0	0	0	0	0	0	0	1
1118	1	0	0	0	0	0	0	0	0	0	2	1
1119	3	0	0	0	0	0	0	0	0	0	1	1
1120	2	0	0	0	0	0	0	0	0	0	1	1
1121	2	0	0	0	1	0	0	0	0	0	1	1
1122	0	0	0	0	0	0	0	0	0	0	2	1
1123	1	0	0	0	0	0	0	0	0	0	0	1
1124	1	0	0	0	1	0	0	0	0	0	2	1
1125	2	0	0	0	1	0	0	0	0	0	1	1
1126	1	0	0	0	0	0	0	0	0	1	3	1
1127	0	0	0	0	0	0	0	0	0	0	1	1
1128	2	0	0	0	0	0	0	0	1	2	3	1
1129	2	0	0	0	1	0	0	0	0	1	3	1
1130	3	0	0	0	0	0	0	2	0	0	2	1
1131	0	0	0	0	0	0	0	0	0	0	0	1
1132	2	0	0	0	0	0	0	0	0	2	4	1
1133	2	0	0	0	1	0	0	0	0	0	1	1
1134	1	0	0	0	0	0	0	0	0	2	4	1
1135	2	0	0	0	0	0	0	0	0	0	0	1
1136	2	0	0	0	0	0	0	0	0	2	4	1
1137	1	0	0	0	0	0	0	0	0	0	2	1
1138	0	0	0	0	0	0	0	0	0	0	2	1
1139	1	0	0	0	0	0	0	0	0	0	0	1
1140	1	0	0	0	0	0	0	0	0	0	1	1
1141	3	0	0	0	0	0	0	0	0	0	2	1
1142	2	0	0	0	1	0	0	1	0	0	1	1
1143	2	0	0	0	0	0	0	0	0	1	2	1
1144	0	0	0	0	0	0	0	0	0	0	2	1
1145	0	0	0	0	0	0	0	0	0	0	2	1
1146	0	0	0	0	0	0	0	0	0	0	2	1
1147	2	0	0	0	0	0	0	0	1	0	1	1
1148	2	0	0	0	0	0	0	0	0	0	1	1
1149	3	0	0	0	0	0	0	0	0	0	2	1
1150	1	0	0	0	0	0	0	0	0	0	1	1
1151	2	0	0	0	0	0	0	0	0	2	4	1
1152	2	0	0	0	0	0	0	0	0	2	4	1
1153	2	0	0	0	1	0	0	0	0	1	2	1
1154	2	0	0	0	0	0	0	0	0	2	4	1
1155	2	0	0	0	0	0	0	0	0	0	1	1
1156	3	0	0	0	0	0	0	0	0	0	3	1
1157	2	0	0	0	1	0	0	0	0	0	1	1
1158	1	0	0	0	0	0	0	0	0	0	1	1
1159	2	0	0	0	0	0	0	0	1	2	3	1
1160	0	0	0	0	0	0	0	0	0	0	1	1
1161	1	0	0	0	0	0	0	0	0	0	1	1
1162	2	0	0	0	0	0	0	0	0	1	2	1
1163	2	0	0	0	0	0	0	0	0	0	1	1
1164	1	0	0	0	1	0	0	0	0	0	1	1
1165	1	0	0	0	0	0	0	0	0	0	1	1
1166	1	0	0	0	0	0	0	0	0	0	1	1
1167	2	0	0	0	0	0	0	0	0	0	1	1
1168	0	0	0	0	0	0	0	0	0	0	0	1
1169	2	0	0	0	0	0	0	0	0	0	2	1
1170	2	0	0	0	0	0	0	0	0	0	1	1
1171	3	0	0	0	0	0	0	0	0	0	2	1
1172	0	0	0	0	0	0	0	0	0	0	2	1
1173	2	0	0	0	0	0	0	0	0	1	2	1
1174	1	0	0	0	0	0	0	0	0	0	1	1
1175	2	0	0	0	0	0	0	0	0	1	2	1
1176	1	0	0	0	0	0	0	1	0	1	1	1
1177	1	0	0	0	0	0	0	1	0	1	1	1
1178	0	0	0	0	0	0	0	0	0	0	1	1
1179	2	0	0	0	1	0	0	0	0	0	1	1
1180	0	0	0	0	0	0	0	0	0	0	1	1
1181	0	0	0	0	0	0	0	0	0	0	1	1
1182	2	0	0	0	0	0	0	0	0	2	4	1
1183	2	0	0	0	0	0	0	0	0	0	1	1
1184	2	0	0	0	0	0	0	0	0	2	4	1
1185	1	0	0	0	0	0	0	1	0	0	1	1
1186	2	0	0	0	2	0	0	0	0	2	2	1
1187	2	0	0	0	1	0	0	0	0	0	1	1
1188	0	0	0	0	0	0	0	0	0	0	0	1
1189	0	0	0	0	0	0	0	0	0	0	0	1
1190	2	0	0	0	0	0	0	0	0	0	1	1
1191	0	0	0	0	0	0	0	0	0	0	2	1
1192	0	0	0	0	0	0	0	0	0	0	0	1
1193	0	0	0	0	0	0	0	0	0	0	1	1
1194	1	0	0	0	0	0	0	0	0	0	1	1
1195	2	0	0	0	1	0	0	0	0	0	1	1
1196	2	0	0	0	0	0	0	0	0	0	1	1
1197	2	0	0	0	0	0	0	1	1	1	2	1
1198	2	0	0	0	1	0	0	0	0	1	2	1
1199	2	0	0	0	0	0	0	0	0	0	3	1
1200	1	0	0	0	0	0	0	0	0	0	1	1
1201	2	0	0	0	1	0	0	0	0	0	1	1
1202	1	0	0	0	0	0	0	0	0	0	1	1
1203	2	0	0	0	1	0	0	0	0	1	2	1
1204	1	0	0	0	0	0	0	1	0	2	1	1
1205	2	0	0	0	0	0	0	0	0	0	1	1
1206	1	0	0	0	0	0	0	0	0	2	4	1
1207	2	0	0	0	0	0	0	0	0	2	4	1
1208	2	0	0	0	0	0	0	0	0	0	1	1
1209	2	0	0	0	2	0	0	0	0	2	2	1
1210	3	0	0	0	0	0	0	0	0	0	2	1
1211	2	0	0	0	1	0	0	0	0	0	1	1
1212	1	0	0	0	0	0	0	0	0	0	1	1
1213	0	0	0	0	0	0	0	0	0	0	2	1
1214	2	0	0	0	0	0	0	1	0	0	1	1
1215	1	0	0	0	0	0	0	0	0	0	1	1
1216	0	0	0	0	0	0	0	0	0	0	1	1
1217	5	0	0	0	0	0	0	0	0	4	3	1
1218	2	0	0	0	0	0	0	1	0	0	2	1
1219	2	0	0	0	0	0	0	0	0	0	1	1
1220	0	0	0	0	0	0	0	0	0	0	1	1
1221	3	0	0	0	0	0	0	0	0	0	1	1
1222	2	0	0	0	0	0	0	1	0	0	2	1
1223	0	0	0	0	0	0	0	1	0	0	3	1
1224	0	0	0	0	0	0	0	0	0	0	2	1
1225	0	0	0	0	0	0	0	0	0	0	1	1
1226	1	0	1	0	0	0	1	0	0	3	3	1
1227	5	0	0	0	0	0	0	0	0	4	3	1
1228	2	0	0	0	0	0	0	0	0	2	4	1
1229	0	0	0	0	0	0	0	0	0	0	0	1
1230	1	0	0	0	0	0	0	0	0	0	2	1
1231	2	0	0	0	1	0	0	0	0	2	2	1
1232	0	0	0	0	0	0	0	0	0	0	2	1
1233	2	0	0	0	0	0	0	0	0	0	1	1
1234	0	0	0	0	0	0	0	0	0	1	4	1
1235	0	0	0	0	0	0	0	0	0	1	2	1
1236	2	0	0	0	0	0	0	0	0	1	2	1
1237	1	0	0	0	0	0	0	0	0	0	0	1
1238	1	0	0	0	0	0	0	0	0	0	1	1
1239	1	0	0	0	0	0	0	1	0	2	1	1
1240	1	0	0	0	1	0	0	0	0	0	1	1
1241	2	0	0	0	0	0	0	0	0	0	1	1
1242	0	0	0	0	1	0	0	0	0	0	1	1
1243	2	0	0	0	0	0	0	0	0	2	4	1
1244	1	0	0	0	0	0	0	0	0	0	1	1
1245	3	0	0	0	1	0	0	0	0	1	3	1
1246	2	0	0	0	1	0	0	0	0	0	2	1
1247	0	0	0	0	1	0	2	0	0	2	3	1
1248	1	0	0	0	0	0	0	0	0	0	0	1
1249	1	0	0	0	0	0	0	0	0	0	1	1
1250	2	0	0	0	0	0	0	0	0	2	2	1
1251	2	0	0	0	0	0	0	0	0	2	2	1
1252	2	0	0	0	0	0	0	0	0	0	1	1
1253	0	0	0	0	0	0	0	0	0	0	1	1
1254	2	0	0	0	0	0	0	0	1	2	3	1
1255	0	0	0	0	0	0	0	0	0	0	1	1
1256	0	0	0	0	0	0	0	0	0	0	2	1
1257	1	0	0	0	0	0	0	1	0	0	1	1
1258	0	0	0	0	0	0	0	0	0	0	0	1
1259	0	0	0	0	0	0	0	0	0	0	1	1
1260	2	0	0	0	0	0	0	0	0	0	1	1
1261	3	0	0	0	0	0	0	0	0	0	2	1
1262	2	0	0	0	1	0	0	0	0	2	4	1
1263	0	0	0	0	0	0	0	0	0	0	3	1
1264	1	0	0	0	0	0	0	0	0	0	1	1
1265	2	0	0	0	1	0	0	0	0	0	1	1
1266	2	0	0	0	0	0	0	0	0	0	1	1
1267	4	0	1	0	0	0	1	0	0	2	4	1
1268	1	0	0	0	0	0	0	0	0	1	2	1
1269	3	0	0	0	0	0	0	0	0	0	1	1
1270	2	0	0	0	1	0	0	0	0	0	1	1
1271	2	0	0	0	0	0	0	0	0	1	2	1
1272	2	0	0	0	0	0	0	1	0	0	1	1
1273	1	0	0	0	0	0	0	0	0	0	1	1
1274	0	0	0	0	0	0	0	0	0	0	3	1
1275	2	0	0	0	0	0	0	0	0	2	2	1
1276	2	0	0	0	0	0	0	0	0	1	2	1
1277	2	0	0	0	0	0	0	0	0	1	2	1
1278	2	0	0	0	0	0	0	0	0	2	4	1
1279	1	0	0	0	1	0	0	2	0	3	3	1
1280	2	0	0	0	0	0	0	0	0	0	1	1
1281	2	0	0	0	0	0	0	0	0	2	4	1
1282	1	0	0	0	0	0	0	1	0	1	3	1
1283	0	0	0	0	0	0	0	1	0	0	1	1
1284	2	0	0	0	0	0	0	0	0	0	1	1
1285	2	0	0	0	0	0	0	1	0	0	2	1
1286	1	0	0	0	0	0	0	0	0	0	1	1
1287	1	0	0	0	0	0	0	0	0	0	1	1
1288	3	0	0	0	1	0	0	0	0	1	3	1
1289	0	0	0	0	0	0	0	0	0	0	0	1
1290	0	0	0	0	0	0	0	0	0	0	1	1
1291	2	0	0	0	0	0	0	0	0	0	1	1
1292	0	0	0	0	0	0	0	0	0	0	0	1
1293	2	0	0	0	0	0	0	0	1	2	3	1
1294	4	0	0	1	0	0	0	0	0	0	1	1
1295	2	0	0	0	1	0	0	0	0	0	2	1
1296	0	0	0	0	0	0	0	0	0	0	1	1
1297	0	0	0	0	0	0	0	0	0	0	0	1
1298	2	0	0	0	0	0	0	0	0	2	4	1
1299	2	0	3	0	0	0	1	0	1	4	2	1
1300	1	0	0	0	1	0	0	0	0	0	3	1
1301	2	0	0	0	0	0	0	0	0	0	2	1
1302	2	0	0	0	0	0	0	0	0	2	4	1
1303	2	0	0	0	1	0	0	0	0	0	3	1
1304	5	0	0	0	0	0	0	0	0	4	3	1
1305	3	0	0	0	1	0	0	0	0	0	2	1
1306	2	0	0	0	0	0	0	0	0	0	3	1
1307	2	0	0	0	0	0	0	0	0	1	3	1
1308	0	0	0	0	0	0	0	0	0	0	1	1
1309	3	0	0	0	0	0	0	0	0	0	2	1
1310	0	0	0	0	0	0	0	0	0	0	2	1
1311	1	0	0	0	0	0	0	0	0	0	0	1
1312	2	0	0	0	0	0	0	0	0	0	1	1
1313	3	0	0	0	0	0	0	0	0	0	1	1
1314	1	0	0	0	0	0	0	0	0	0	1	1
1315	0	0	0	0	0	0	0	0	0	0	0	1
1316	2	0	0	0	1	0	0	0	0	0	1	1
1317	1	0	0	0	0	0	0	1	0	2	2	1
1318	1	0	0	0	0	0	0	0	0	1	2	1
1319	1	0	0	0	0	0	0	0	0	0	2	1
1320	3	0	0	0	1	0	0	0	0	1	3	1
1321	1	0	0	0	0	0	0	0	0	2	3	1
1322	1	0	0	0	0	0	0	0	0	0	1	1
1323	3	0	0	0	1	0	0	0	0	0	2	1
1324	2	0	0	0	0	0	0	0	0	1	1	1
1325	0	0	0	0	0	0	0	0	0	0	2	1
1326	3	0	0	0	1	0	0	1	0	1	3	1
1327	3	0	0	0	0	0	0	0	0	0	1	1
1328	0	0	0	0	0	0	0	0	0	1	3	1
1329	1	0	0	0	0	0	0	0	0	0	1	1
1330	0	0	0	0	0	0	0	1	0	0	2	1
1331	2	0	0	0	0	0	0	0	0	1	3	1
1332	0	0	0	0	0	0	0	0	0	0	2	1
1333	2	0	0	0	0	0	0	0	0	0	1	1
1334	3	0	0	0	0	0	0	0	0	0	2	1
1335	2	0	0	0	0	0	0	0	0	1	2	1
1336	3	0	0	0	1	0	0	0	0	0	3	1
1337	2	0	0	0	1	0	0	0	0	0	1	1
1338	2	0	0	0	0	0	0	0	0	1	2	1
1339	0	0	0	0	0	0	0	0	0	0	1	1
1340	3	0	0	0	1	0	0	0	0	0	2	1
1341	2	0	0	0	0	0	0	0	0	0	1	1
1342	1	0	0	0	0	0	0	0	0	0	1	1
1343	1	0	0	0	0	0	0	0	0	0	1	1
1344	0	0	0	0	0	0	0	0	0	0	1	1
1345	2	0	0	0	0	0	0	0	0	0	1	1
1346	0	0	0	0	0	0	0	0	0	0	0	1
1347	2	0	0	0	1	0	0	1	0	0	1	1
1348	0	0	1	0	0	0	0	0	0	0	1	1
1349	2	0	0	0	2	0	0	0	0	2	3	1
1350	2	0	0	0	0	0	0	0	0	0	2	1
1351	1	0	0	0	0	0	1	0	0	1	2	1
1352	2	0	0	0	0	0	0	0	0	0	2	1
1353	2	0	0	0	0	0	0	0	0	0	1	1
1354	0	0	0	0	0	0	0	0	0	0	0	1
1355	2	0	0	0	0	0	0	0	0	0	0	1
1356	1	0	0	0	1	0	0	0	0	0	1	1
1357	2	0	0	0	0	0	0	0	0	0	1	1
1358	0	0	0	0	0	0	0	0	0	0	2	1
1359	1	0	0	0	0	0	0	0	0	0	0	1
1360	2	0	0	0	0	0	0	0	0	0	1	1
1361	1	0	0	0	0	0	0	0	0	0	1	1
1362	0	0	0	0	0	0	0	0	0	0	1	1
1363	2	0	0	0	0	0	0	0	0	2	4	1
1364	2	0	0	0	0	0	0	0	0	0	1	1
1365	0	0	0	0	0	0	0	0	0	1	3	1
1366	3	0	0	0	0	0	0	0	0	0	1	1
1367	2	0	0	0	0	0	0	0	0	2	4	1
1368	1	0	0	0	0	0	0	0	0	0	2	1
1369	1	0	0	0	1	0	0	0	0	0	1	1
1370	2	1	0	0	0	0	0	3	0	0	3	1
1371	1	0	0	0	1	0	0	0	0	0	1	1
1372	2	0	0	0	1	0	0	0	0	3	3	1
1373	0	0	0	0	0	0	0	0	0	0	0	1
1374	0	0	0	0	0	0	0	0	0	1	1	1
1375	2	0	0	0	0	0	0	0	0	0	1	1
1376	0	0	0	0	0	0	0	0	0	0	2	1
1377	2	0	0	0	2	0	0	0	0	2	3	1
1378	2	0	0	0	0	0	0	0	0	0	1	1
1379	2	0	0	1	0	0	0	0	0	1	5	1
1380	2	0	0	0	0	0	0	0	1	2	3	1
1381	2	0	0	0	0	0	0	0	0	0	1	1
1382	1	0	0	0	1	0	0	0	0	2	2	1
1383	2	0	0	0	0	0	0	0	0	0	2	1
1384	0	0	0	0	0	0	0	0	0	1	3	1
1385	3	0	0	0	1	0	0	1	0	1	3	1
1386	2	0	0	0	0	0	0	0	0	0	1	1
1387	2	0	0	0	0	0	1	0	0	1	3	1
1388	2	0	0	0	0	0	0	0	0	2	2	1
1389	0	0	0	0	0	0	0	0	0	0	2	1
1390	3	0	0	0	0	0	0	0	0	0	1	1
1391	0	0	0	0	0	0	0	1	0	0	1	1
1392	2	0	0	0	1	0	0	0	0	2	2	1
1393	0	0	0	0	0	0	0	0	0	0	3	1
1394	0	0	0	0	0	0	0	0	0	0	0	1
1395	2	0	0	0	0	0	0	0	0	1	2	1
1396	0	0	0	0	0	0	0	0	0	0	2	1
1397	0	0	0	0	0	0	0	0	0	0	1	1
1398	1	0	0	0	0	0	0	1	0	0	1	1
1399	2	0	0	0	0	0	0	0	0	0	2	1
1400	1	0	0	0	1	0	0	0	0	0	2	1
1401	0	0	0	0	0	0	0	0	0	0	0	1
1402	0	0	0	0	0	0	0	0	0	0	0	1
1403	2	0	0	0	1	0	0	0	0	0	1	1
1404	0	0	0	0	0	0	0	0	0	1	2	1
1405	0	0	0	0	0	0	0	0	0	0	0	1
1406	3	0	0	0	0	0	0	0	0	0	1	1
1407	0	0	0	0	0	0	0	0	0	0	1	1
1408	2	0	0	0	0	0	1	0	0	3	5	1
1409	2	0	0	0	0	0	0	0	0	0	1	1
1410	0	0	0	0	0	0	0	0	0	1	3	1
1411	3	0	0	0	0	0	0	0	0	0	2	1
1412	2	0	0	0	0	0	0	0	0	0	1	1
1413	1	0	0	0	1	0	0	0	0	2	2	1
1414	0	0	0	0	0	0	0	0	0	0	2	1
1415	1	0	0	0	0	0	0	0	0	0	3	1
1416	3	0	0	0	0	0	0	0	0	1	3	1
1417	2	0	0	0	0	0	0	0	0	2	2	1
1418	1	0	0	0	0	0	0	1	0	0	1	1
1419	2	0	0	0	0	0	0	0	0	0	1	1
1420	0	0	0	0	0	0	0	0	0	0	0	1
1421	2	0	0	0	0	0	0	0	0	0	1	1
1422	2	0	0	0	0	0	0	0	0	1	1	1
1423	0	0	0	0	0	0	0	0	0	0	2	1
1424	1	0	0	0	0	0	0	1	0	2	2	1
1425	2	0	0	0	0	0	0	0	0	2	4	1
1426	2	0	0	0	1	0	2	0	0	2	3	1
1427	2	0	0	0	0	0	0	0	1	2	3	1
1428	1	0	0	0	0	0	0	0	0	0	0	1
1429	2	0	0	0	0	0	0	0	0	1	3	1
1430	1	0	0	0	0	0	0	0	0	2	4	1
1431	2	0	0	0	0	0	0	0	0	0	1	1
1432	2	0	0	0	0	0	0	0	1	2	3	1
1433	2	0	0	0	0	0	0	0	0	1	1	1
1434	2	0	3	0	0	0	1	0	1	4	2	1
1435	2	0	0	0	0	0	0	0	0	0	1	1
1436	0	0	0	0	0	0	0	0	0	1	3	1
1437	2	0	0	0	0	0	0	0	0	0	1	1
1438	2	0	0	0	0	0	0	0	0	2	2	1
1439	2	0	0	0	0	0	0	0	0	2	4	1
1440	2	0	1	0	0	0	2	0	0	2	4	1
1441	0	0	0	0	0	0	0	0	0	0	2	1
1442	1	0	0	0	0	0	0	0	0	1	3	1
1443	2	0	0	0	0	0	0	1	0	0	2	1
1444	2	0	0	0	0	0	0	0	0	0	2	1
1445	0	0	0	0	0	0	0	0	0	0	2	1
1446	1	0	0	0	0	0	0	0	0	0	1	1
1447	0	0	1	0	0	0	0	0	0	0	1	1
1448	2	0	0	0	0	0	0	0	0	1	2	1
1449	2	0	0	0	0	0	0	0	0	0	1	1
1450	1	0	0	0	0	0	0	1	0	0	1	1
1451	0	0	0	0	0	0	0	0	0	0	2	1
1452	3	0	0	0	0	0	1	0	0	1	4	1
1453	2	0	0	0	0	0	0	0	0	0	1	1
1454	1	0	0	0	0	0	0	0	0	0	2	1
1455	0	0	0	0	0	0	0	0	0	0	2	1
1456	0	0	0	0	0	0	0	0	0	0	0	1
1457	2	0	0	0	0	0	0	0	0	0	2	1
1458	0	0	0	0	0	0	0	1	0	0	3	1
1459	2	0	0	0	0	0	0	0	0	0	1	1
1460	2	0	0	0	0	0	0	0	0	0	1	1
1461	1	0	0	0	1	0	0	2	0	3	3	1
1462	3	0	0	0	0	0	0	0	0	0	1	1
1463	3	0	0	0	0	0	0	0	0	0	1	1
1464	0	0	0	0	0	0	0	0	0	1	3	1
1465	1	0	0	0	0	0	0	0	0	1	1	1
1466	2	0	0	0	0	0	0	0	0	1	2	1
1467	0	0	0	0	0	0	0	0	0	0	2	1
1468	1	0	0	0	0	0	0	0	0	0	1	1
1469	2	0	0	0	0	0	0	0	0	0	1	1
1470	2	0	0	0	0	0	0	0	1	2	3	1
1471	2	0	0	0	1	0	0	0	0	0	1	1
1472	3	0	0	0	1	0	0	0	0	1	3	1
1473	2	0	0	0	0	0	0	0	0	1	2	1
1474	2	0	0	0	0	0	0	0	0	1	2	1
1475	1	0	0	0	0	0	0	0	0	0	1	1
1476	3	0	0	0	0	0	0	0	0	0	2	1
1477	3	0	0	0	0	0	0	1	0	0	2	1
1478	0	0	0	0	0	0	0	0	0	0	0	1
1479	2	0	0	0	0	0	0	1	0	0	1	1
1480	2	0	0	0	1	0	0	0	0	0	1	1
1481	0	0	0	0	0	0	0	0	0	0	0	1
1482	0	0	0	0	0	0	0	1	0	1	1	1
1483	2	0	0	0	0	0	0	0	0	2	4	1
1484	3	0	0	0	1	0	0	0	0	0	2	1
1485	1	0	0	0	1	0	0	2	0	3	3	1
1486	2	0	0	0	0	0	0	0	0	1	2	1
1487	2	0	0	0	0	0	0	0	1	2	3	1
1488	4	0	0	0	1	0	1	0	0	5	4	1
1489	0	0	0	0	0	0	0	0	0	0	2	1
1490	0	0	0	0	0	0	0	0	0	0	1	1
1491	2	0	0	0	0	0	0	1	0	0	1	1
1492	2	0	0	0	0	0	0	0	0	0	1	1
1493	3	0	0	0	0	0	0	0	0	0	2	1
1494	1	0	0	0	0	0	0	0	0	2	4	1
1495	3	0	0	0	0	1	1	1	0	4	5	1
1496	4	0	0	0	1	0	1	0	0	5	4	1
1497	0	0	0	0	0	0	0	0	0	0	0	1
1498	1	0	0	0	0	0	0	1	0	0	1	1
1499	3	0	0	0	1	0	0	0	0	0	3	1
1500	3	0	0	0	1	0	0	1	0	0	2	1
1501	3	0	0	0	0	0	0	0	0	0	1	1
1502	2	0	0	0	0	0	0	0	1	2	3	1
1503	3	0	0	0	0	0	0	0	0	0	1	1
1504	2	0	0	0	0	0	0	0	0	0	1	1
1505	2	0	0	0	0	0	0	0	0	1	1	1
1506	2	0	0	0	0	0	0	0	0	1	2	1
1507	1	0	1	0	0	0	1	0	0	3	3	1
1508	2	0	0	0	0	0	0	0	0	1	2	1
1509	2	0	0	0	1	0	0	0	0	2	3	1
1510	0	0	0	0	0	0	0	0	0	0	2	1
1511	2	0	0	0	0	0	0	1	0	0	1	1
1512	1	0	0	0	0	0	0	0	0	0	1	1
1513	0	0	0	0	0	0	0	0	0	0	1	1
1514	0	0	0	0	0	0	0	0	0	0	2	1
1515	2	0	0	0	0	0	0	1	0	1	1	1
1516	1	0	0	0	0	0	0	0	0	0	1	1
1517	0	0	0	0	0	0	0	0	0	0	1	1
1518	2	0	0	0	0	0	0	0	0	0	1	1
1519	2	0	0	0	1	0	0	0	0	1	1	1
1520	2	0	0	0	0	0	0	0	0	2	2	1
1521	2	0	0	0	1	0	0	0	0	0	1	1
1522	2	0	0	0	1	0	0	0	0	1	2	1
1523	0	0	0	0	0	0	0	0	0	0	2	1
1524	0	0	0	0	0	0	0	0	0	0	1	1
1525	3	0	0	0	0	0	0	0	0	0	2	1
1526	2	0	0	0	0	0	1	0	0	3	5	1
1527	2	0	0	0	0	0	0	0	0	2	4	1
1528	1	0	0	0	0	0	0	1	0	1	3	1
1529	2	0	0	0	0	0	0	1	0	0	2	1
1530	2	0	0	0	0	0	0	0	0	2	4	1
1531	0	0	0	0	0	0	0	0	0	0	1	1
1532	1	0	0	0	1	0	0	2	0	3	3	1
1533	2	0	0	0	0	0	0	0	0	0	1	1
1534	3	0	0	0	0	0	0	0	0	0	1	1
1535	3	0	0	0	0	0	2	0	1	3	4	1
1536	3	0	0	0	1	0	0	0	0	1	3	1
1537	3	0	0	0	1	0	0	0	0	0	2	1
1538	0	0	0	0	0	0	0	0	0	0	1	1
1539	1	0	0	0	0	0	0	0	0	0	1	1
1540	1	0	0	0	0	0	0	0	0	0	1	1
1541	1	0	0	0	0	0	0	0	0	0	0	1
1542	2	0	0	0	0	0	0	0	0	0	1	1
1543	1	0	0	0	0	0	0	1	0	0	1	1
1544	2	0	0	0	0	0	0	2	0	0	1	1
1545	0	0	0	0	0	0	0	0	0	0	1	1
1546	0	0	0	0	0	0	0	0	0	0	0	1
1547	0	0	0	0	0	0	0	0	0	0	0	1
1548	2	0	0	0	0	0	0	0	0	0	3	1
1549	2	0	0	0	0	0	0	0	0	1	2	1
1550	2	0	0	0	0	0	0	0	0	1	2	1
1551	2	0	0	0	2	0	0	0	0	2	2	1
1552	2	0	0	0	0	0	0	0	0	1	2	1
1553	2	0	0	0	0	0	0	0	0	0	2	1
1554	2	0	0	0	0	0	0	0	0	2	4	1
1555	2	0	0	0	1	0	0	0	0	0	1	1
1556	2	0	0	1	0	0	0	0	0	0	4	1
1557	0	0	0	0	0	0	0	0	0	0	3	1
1558	2	0	0	0	0	0	2	0	0	2	3	1
1559	0	0	0	0	0	0	0	0	0	0	0	1
1560	1	0	0	0	0	0	0	0	0	0	1	1
1561	2	0	0	0	0	0	0	0	0	0	1	1
1562	0	0	0	0	0	0	0	0	0	0	0	1
1563	2	0	0	0	0	0	0	0	0	0	1	1
1564	0	0	0	0	0	0	0	0	0	0	2	1
1565	0	0	0	0	0	0	0	0	0	0	0	1
1566	2	0	0	0	1	0	2	0	0	2	3	1
1567	1	0	0	0	0	0	0	0	0	2	4	1
1568	1	0	0	0	0	0	0	0	0	0	1	1
1569	1	0	0	0	0	0	0	0	0	0	1	1
1570	1	0	0	0	0	0	0	0	0	1	2	1
1571	2	0	0	0	0	0	0	0	0	0	2	1
1572	2	0	0	0	0	0	0	0	0	0	2	1
1573	2	0	0	0	0	0	0	0	0	0	1	1
1574	2	0	0	0	0	0	0	0	0	0	1	1
1575	3	0	0	0	0	0	0	0	0	0	2	1
1576	2	0	0	0	0	0	0	0	0	0	1	1
1577	0	0	0	0	0	0	0	0	0	0	1	1
1578	2	0	0	0	0	0	0	0	0	0	2	1
1579	5	0	0	0	0	0	0	0	0	4	3	1
1580	1	0	0	0	1	0	0	2	0	3	3	1
1581	0	0	0	0	0	0	0	0	0	0	1	1
1582	0	0	0	0	0	0	0	0	0	0	1	1
1583	1	0	0	0	0	0	0	0	0	0	0	1
1584	1	0	0	0	1	0	0	2	0	3	3	1
1585	0	0	0	0	0	0	0	0	0	0	1	1
1586	0	0	0	0	0	0	0	0	0	0	1	1
1587	2	0	0	0	1	0	0	0	0	0	1	1
1588	1	0	0	0	0	0	0	0	0	0	1	1
1589	2	0	0	0	0	0	0	0	0	0	1	1
1590	3	0	0	0	0	0	0	0	0	0	1	1
1591	0	0	0	0	0	0	0	0	0	0	1	1
1592	0	0	0	0	0	0	0	0	0	1	3	1
1593	2	0	0	0	2	0	0	0	0	2	2	1
1594	2	0	0	0	0	0	0	0	0	2	4	1
1595	0	0	0	0	0	0	0	0	0	0	2	1
1596	1	0	0	0	0	0	0	0	0	0	1	1
1597	0	0	0	0	0	0	0	0	0	1	3	1
1598	2	0	0	0	2	0	0	0	0	2	2	1
1599	0	0	0	0	0	0	0	0	0	0	0	1
1600	2	0	0	0	0	0	0	0	0	0	1	1
1601	0	0	0	0	0	0	0	0	0	0	1	1
1602	2	0	0	0	0	0	0	1	0	1	1	1
1603	2	0	0	0	0	0	0	0	0	0	1	1
1604	2	0	0	0	0	0	0	0	0	0	1	1
1605	1	0	0	0	0	0	0	0	0	2	2	1
1606	1	0	0	0	0	0	0	1	0	2	1	1
1607	0	0	0	0	0	0	0	0	0	0	1	1
1608	1	0	0	0	0	0	0	0	0	0	1	1
1609	0	0	0	0	0	0	0	0	0	1	2	1
1610	2	0	0	0	0	0	0	0	0	0	2	1
1611	0	0	0	0	0	0	0	0	0	0	1	1
1612	3	0	0	0	0	0	0	0	0	0	3	1
1613	1	0	0	0	0	0	0	0	0	0	1	1
1614	1	0	0	0	0	0	1	0	0	1	1	1
1615	1	0	0	0	0	0	0	1	0	0	1	1
1616	0	0	0	0	0	0	0	0	0	0	1	1
1617	0	0	0	0	0	0	0	0	0	0	2	1
1618	1	0	0	0	1	0	0	2	0	3	3	1
1619	2	0	0	0	0	0	0	0	0	0	1	1
1620	2	0	0	0	0	0	0	0	0	2	2	1
1621	0	0	0	0	0	0	0	0	0	1	3	1
1622	2	0	0	0	0	0	0	1	0	1	1	1
1623	0	0	0	0	0	0	0	0	0	1	2	1
1624	3	0	0	0	1	0	0	1	0	1	3	1
1625	2	0	0	0	0	0	0	0	0	2	4	1
1626	1	0	0	0	0	0	0	0	0	0	1	1
1627	0	0	0	0	0	0	0	0	0	0	2	1
1628	3	0	0	0	0	0	0	0	0	0	1	1
1629	3	0	0	0	1	0	0	0	0	1	3	1
1630	1	0	0	0	0	0	0	1	0	0	1	1
1631	3	0	0	0	0	0	0	0	0	0	1	1
1632	3	0	0	0	1	0	0	0	0	0	2	1
1633	0	0	0	0	0	0	0	0	0	0	2	1
1634	3	1	0	0	1	0	0	1	0	2	3	1
1635	3	0	0	0	0	0	0	0	0	0	1	1
1636	1	0	0	0	1	0	0	0	0	0	3	1
1637	2	0	0	0	0	0	0	0	0	1	3	1
1638	2	0	0	0	0	0	0	0	0	0	2	1
1639	1	0	0	0	0	0	0	0	0	0	2	1
1640	1	0	0	0	1	0	0	0	0	0	1	1
1641	1	0	0	0	0	0	0	0	0	1	3	1
1642	3	0	0	0	0	0	0	0	0	0	1	1
1643	3	0	0	0	0	0	0	0	0	0	3	1
1644	2	0	0	0	0	0	0	1	0	0	1	1
1645	0	0	0	0	0	0	0	0	0	0	1	1
1646	2	0	0	0	0	0	0	0	0	1	3	1
1647	0	0	0	0	0	0	0	0	0	0	0	1
1648	2	0	0	0	0	0	0	0	0	0	1	1
1649	2	0	0	0	0	0	0	0	0	0	2	1
1650	0	0	0	0	0	0	0	1	0	0	0	1
1651	2	0	0	0	0	0	0	1	0	0	1	1
1652	1	0	0	0	1	0	0	0	0	0	2	1
1653	0	0	0	0	0	0	0	0	0	0	1	1
1654	1	0	0	0	0	0	0	0	0	1	3	1
1655	0	0	0	0	0	0	0	0	0	0	0	1
1656	2	0	0	0	1	0	0	0	0	0	1	1
1657	3	0	0	0	0	0	0	0	0	0	1	1
1658	2	0	0	0	1	0	0	0	0	0	1	1
1659	1	0	0	0	0	0	0	0	0	1	2	1
1660	2	0	0	0	0	0	0	0	0	2	2	1
1661	2	0	0	0	0	0	0	0	0	0	1	1
1662	1	0	0	0	1	0	0	0	0	0	1	1
1663	0	0	0	0	0	0	0	0	0	0	1	1
1664	1	0	0	0	0	0	0	0	0	0	1	1
1665	1	0	0	0	0	0	0	0	0	0	2	1
1666	2	0	0	0	0	0	0	0	0	1	2	1
1667	2	0	0	0	0	0	0	0	0	0	1	1
1668	2	0	0	0	0	0	0	1	0	0	2	1
1669	0	0	0	0	0	0	0	0	0	0	2	1
1670	0	0	0	0	0	0	0	0	0	0	1	1
1671	2	0	0	0	0	0	0	0	1	2	3	1
1672	2	0	0	0	0	0	0	0	0	0	1	1
1673	1	0	0	0	0	0	0	0	0	0	3	1
1674	3	0	0	0	0	0	0	0	0	0	2	1
1675	0	0	0	0	0	0	0	0	0	0	0	1
1676	1	0	0	0	0	0	0	0	0	0	1	1
1677	2	0	0	0	0	0	0	0	0	0	1	1
1678	2	0	0	0	0	0	0	0	0	1	2	1
1679	0	0	0	0	0	0	0	0	0	0	2	1
1680	2	0	0	0	0	0	0	0	1	2	3	1
1681	3	0	0	0	1	0	0	0	0	0	3	1
1682	2	0	0	0	0	0	0	0	0	1	2	1
1683	0	0	0	0	0	0	0	0	0	0	2	1
1684	0	0	0	0	0	0	0	0	0	0	1	1
1685	2	0	0	0	0	0	0	0	0	0	1	1
1686	2	0	0	0	0	0	0	0	0	0	1	1
1687	2	0	0	0	0	0	0	0	0	0	1	1
1688	1	0	0	0	1	0	0	0	0	0	1	1
1689	3	0	0	0	1	0	0	0	0	1	3	1
1690	0	0	0	0	0	0	0	0	0	0	2	1
1691	2	0	0	0	0	0	0	0	0	1	3	1
1692	2	0	0	0	0	0	0	0	0	0	1	1
1693	3	0	0	0	1	0	0	1	1	3	2	1
1694	2	0	0	0	0	0	0	0	0	1	2	1
1695	3	0	0	0	0	0	0	0	0	0	1	1
1696	0	0	0	0	0	0	0	0	0	0	2	1
1697	0	0	0	0	0	0	0	0	0	0	2	1
1698	1	0	0	0	0	0	0	0	0	1	1	1
1699	2	0	0	0	0	0	0	0	1	2	3	1
1700	1	0	0	0	0	0	0	0	0	2	4	1
1701	2	0	0	0	0	0	0	0	0	2	4	1
1702	3	0	0	0	0	0	0	0	0	0	1	1
1703	0	0	0	0	0	0	0	0	0	0	0	1
1704	2	0	0	0	0	0	0	0	0	1	1	1
1705	2	0	0	0	0	0	0	1	0	0	2	1
1706	1	0	0	0	0	0	0	0	0	0	2	1
1707	2	0	0	0	0	0	0	1	0	0	1	1
1708	3	0	0	0	1	0	0	0	0	1	3	1
1709	2	0	0	0	0	0	0	0	0	1	2	1
1710	5	0	0	0	0	0	0	0	0	4	3	1
1711	1	0	0	0	0	0	0	0	0	0	0	1
1712	1	0	0	0	0	0	0	0	0	0	2	1
1713	3	0	0	0	1	0	0	1	0	1	3	1
1714	0	0	0	0	0	0	0	0	0	0	1	1
1715	2	0	0	0	0	0	0	1	0	0	2	1
1716	2	0	0	0	0	0	0	0	0	0	1	1
1717	0	0	0	0	0	0	0	0	0	0	2	1
1718	1	0	0	0	0	0	0	0	0	0	0	1
1719	2	0	0	0	0	0	0	0	0	0	1	1
1720	2	0	0	0	1	0	0	0	0	0	1	1
1721	2	0	0	0	0	0	0	0	0	2	4	1
1722	1	0	0	0	1	0	0	0	0	0	1	1
1723	2	0	0	0	0	0	0	0	0	0	1	1
1724	2	0	0	0	0	0	0	0	0	0	1	1
1725	2	0	0	0	0	0	0	0	0	2	4	1
1726	1	0	0	0	0	0	0	0	0	1	3	1
1727	0	0	0	0	0	0	0	0	0	0	2	1
1728	2	0	0	0	0	0	0	0	0	0	1	1
1729	5	0	0	0	0	0	0	0	0	4	3	1
1730	3	0	0	0	1	0	0	0	0	0	2	1
1731	1	0	0	0	0	0	0	0	0	0	1	1
1732	0	0	0	0	0	0	0	0	0	0	1	1
1733	3	0	0	0	0	1	1	1	0	4	5	1
1734	2	0	0	0	0	0	0	1	0	0	1	1
1735	0	0	1	0	0	0	0	0	0	0	1	1
1736	2	0	0	0	0	0	0	0	0	1	3	1
1737	1	0	0	0	1	0	0	2	0	3	3	1
1738	3	1	0	0	1	0	0	1	0	2	3	1
1739	2	0	0	0	1	0	0	0	0	0	1	1
1740	0	0	0	0	0	0	0	0	0	0	2	1
1741	1	0	0	0	0	0	0	0	0	0	2	1
1742	1	0	0	0	0	0	0	0	0	0	1	1
1743	0	0	0	0	0	0	1	0	0	1	1	1
1744	2	0	0	0	0	0	0	0	0	2	4	1
1745	0	0	0	0	0	0	0	0	0	0	2	1
1746	0	0	0	0	0	0	0	0	0	0	2	1
1747	1	0	0	0	0	0	0	0	0	0	0	1
1748	0	0	0	0	0	0	0	0	0	0	1	1
1749	3	0	0	0	1	0	0	1	0	1	3	1
1750	0	0	0	0	0	0	0	0	0	0	1	1
1751	0	0	0	0	0	0	0	0	0	1	3	1
1752	2	0	0	0	1	0	0	0	0	2	2	1
1753	2	0	0	0	1	0	0	0	0	0	1	1
1754	2	0	0	0	0	0	0	0	0	0	3	1
1755	1	0	0	0	0	0	0	0	0	1	0	1
1756	2	0	0	0	0	0	0	0	0	0	2	1
1757	0	0	0	0	0	0	0	0	0	1	3	1
1758	2	0	0	0	0	0	0	0	0	0	3	1
1759	2	0	0	0	0	0	0	0	1	2	3	1
1760	2	0	0	0	0	0	0	0	0	2	2	1
1761	2	0	0	0	0	0	0	0	0	0	1	1
1762	2	0	0	0	0	0	0	0	0	1	3	1
1763	0	0	0	0	0	0	0	0	0	1	2	1
1764	1	0	0	0	0	0	0	1	0	2	1	1
1765	2	0	0	0	0	0	0	0	0	2	2	1
1766	0	0	1	0	0	0	0	0	0	0	1	1
1767	2	0	0	0	0	0	0	0	1	2	3	1
1768	2	0	0	0	0	0	0	0	0	0	1	1
1769	0	0	0	0	0	0	0	0	0	0	2	1
1770	1	0	0	0	0	0	0	1	0	0	1	1
1771	2	0	0	0	0	0	0	1	0	0	1	1
1772	0	0	0	0	0	0	0	0	0	0	1	1
1773	2	0	0	0	2	0	0	0	0	2	2	1
1774	2	0	0	0	0	0	0	1	0	0	1	1
1775	1	0	0	0	0	0	0	0	0	0	2	1
1776	0	0	0	0	0	0	0	0	0	0	1	1
1777	1	0	0	0	1	0	0	0	0	0	1	1
1778	2	0	0	0	0	0	0	0	0	1	3	1
1779	1	0	0	0	0	0	0	0	0	0	1	1
1780	1	0	0	0	1	0	0	0	0	2	2	1
1781	2	0	0	0	0	0	0	0	0	1	2	1
1782	2	0	0	0	0	0	0	0	0	0	2	1
1783	0	0	0	0	0	0	0	0	0	1	4	1
1784	2	0	0	0	1	0	2	0	0	2	3	1
1785	3	0	0	0	0	0	0	0	0	0	1	1
1786	3	0	0	0	0	0	0	0	0	0	2	1
1787	1	0	0	0	0	0	0	0	0	0	2	1
1788	0	0	0	0	0	0	0	0	0	0	2	1
1789	0	0	0	0	0	0	0	0	0	0	1	1
1790	0	0	0	0	0	0	0	0	0	0	2	1
1791	0	0	0	0	0	0	0	0	0	0	0	1
1792	0	0	0	0	0	0	0	0	0	1	3	1
1793	2	0	0	0	2	0	0	0	0	1	1	1
1794	0	0	0	0	0	0	0	0	0	0	1	1
1795	0	0	0	0	0	0	0	1	0	1	3	1
1796	0	0	0	0	0	0	0	0	0	0	0	1
1797	1	0	0	0	0	0	0	0	0	0	1	1
1798	0	0	0	0	0	0	2	0	0	1	3	1
1799	2	0	0	0	1	0	0	0	0	0	1	1
1800	2	0	0	0	0	0	0	0	0	1	2	1
1801	1	0	0	0	0	0	0	0	0	0	1	1
1802	0	0	0	0	0	0	0	0	0	0	2	1
1803	1	0	0	0	0	0	0	0	0	0	1	1
1804	2	0	0	0	0	0	0	0	0	0	1	1
1805	2	0	0	0	0	0	0	0	0	0	2	1
1806	0	0	0	0	0	0	0	0	0	0	0	1
1807	3	0	0	0	0	0	0	0	0	0	3	1
1808	0	0	0	0	0	0	0	0	0	0	1	1
1809	2	0	0	0	1	0	1	1	0	0	1	1
1810	2	0	0	0	1	0	0	0	0	1	1	1
1811	1	0	0	0	0	0	0	0	0	0	2	1
1812	2	0	0	0	0	0	0	0	0	0	1	1
1813	2	0	0	0	0	0	0	0	0	1	2	1
1814	3	0	0	0	1	0	0	0	0	0	2	1
1815	1	0	0	0	0	0	0	0	0	0	1	1
1816	0	0	0	0	0	0	0	0	0	1	3	1
1817	1	0	0	0	0	0	0	0	0	0	1	1
1818	0	0	0	0	0	0	0	0	0	0	2	1
1819	2	0	0	0	0	0	0	0	0	2	4	1
1820	2	0	0	0	0	0	0	1	0	0	1	1
1821	3	0	0	0	0	0	2	0	0	4	2	1
1822	1	0	0	0	0	0	0	1	0	2	1	1
1823	1	0	0	0	0	0	1	0	0	1	1	1
1824	0	0	0	0	0	0	0	0	0	0	2	1
1825	2	0	0	0	0	0	0	0	0	2	4	1
1826	0	0	0	0	0	0	0	0	0	0	1	1
1827	1	0	0	0	0	0	0	0	0	0	0	1
1828	2	0	0	0	0	0	0	1	0	0	1	1
1829	0	0	0	0	0	0	0	0	0	0	1	1
1830	0	0	0	0	0	0	0	0	0	0	1	1
1831	0	0	0	0	0	0	0	0	0	0	1	1
1832	2	0	0	0	0	0	0	0	1	2	3	1
1833	2	0	0	0	1	0	0	0	0	2	2	1
1834	3	0	0	0	0	0	0	0	0	0	3	1
1835	2	0	0	0	0	0	0	0	0	0	1	1
1836	2	0	0	0	0	0	0	0	0	1	1	1
1837	1	0	0	0	0	0	0	0	0	0	2	1
1838	0	0	0	0	0	0	0	0	0	0	1	1
1839	1	0	0	0	1	0	0	2	0	3	3	1
1840	0	0	0	0	0	0	0	0	0	0	1	1
1841	0	0	0	0	0	0	0	0	0	0	2	1
1842	2	0	0	0	0	0	0	0	0	0	1	1
1843	1	0	0	0	0	0	0	0	0	0	1	1
1844	2	0	0	0	0	0	0	0	0	0	2	1
1845	1	0	0	0	0	0	0	0	0	2	2	1
1846	1	0	1	0	0	0	1	0	0	3	3	1
1847	2	0	0	0	0	0	0	0	0	2	2	1
1848	3	0	0	0	1	0	0	0	0	1	2	1
1849	2	0	0	0	0	0	0	0	0	2	4	1
1850	2	0	0	0	0	0	0	0	0	1	3	1
1851	0	0	0	0	0	0	0	0	0	0	1	1
1852	0	0	0	0	0	0	0	0	0	0	1	1
1853	0	0	0	0	0	0	0	0	0	0	0	1
1854	2	0	0	0	0	0	0	0	0	2	4	1
1855	0	0	0	0	0	0	0	0	0	0	1	1
1856	2	0	0	0	0	0	0	0	0	2	4	1
1857	2	0	0	0	0	0	0	0	0	2	1	1
1858	2	0	0	0	0	0	0	0	0	1	2	1
1859	3	0	0	0	0	0	0	0	0	0	1	1
1860	1	0	0	0	0	0	0	0	0	0	1	1
1861	1	0	0	0	0	0	0	0	0	0	1	1
1862	0	0	0	0	0	0	0	0	0	0	2	1
1863	1	0	0	0	0	0	0	0	0	0	1	1
1864	1	0	0	0	0	0	0	0	0	0	2	1
1865	3	0	0	0	0	0	0	0	0	1	3	1
1866	0	0	0	0	0	0	0	0	0	0	2	1
1867	3	0	0	0	1	0	0	0	0	1	3	1
1868	1	0	0	0	0	0	0	1	0	0	1	1
1869	0	0	0	0	0	0	0	0	0	1	2	1
1870	2	0	0	0	0	0	0	0	0	1	3	1
1871	2	0	0	0	0	0	0	0	0	1	2	1
1872	0	0	0	0	0	0	0	1	0	0	2	1
1873	3	0	0	0	1	0	0	0	0	0	2	1
1874	0	0	0	0	0	0	0	0	0	0	0	1
1875	0	0	0	0	0	0	0	0	0	1	2	1
1876	0	0	0	0	0	0	0	0	0	0	1	1
1877	2	0	0	0	0	0	0	0	0	2	2	1
1878	0	0	0	0	1	0	0	0	0	0	1	1
1879	1	0	0	0	0	0	0	0	0	2	2	1
1880	2	0	0	0	0	0	0	0	1	2	3	1
1881	2	0	0	0	0	0	0	0	0	2	2	1
1882	3	0	0	0	1	0	0	0	0	1	3	1
1883	2	0	0	0	1	0	0	0	0	1	3	1
1884	0	0	0	0	0	0	0	0	0	0	0	1
1885	2	0	0	0	1	0	0	0	0	2	4	1
1886	2	0	0	1	0	0	0	0	0	0	4	1
1887	2	0	0	0	0	0	0	0	0	1	2	1
1888	0	0	0	0	0	0	0	0	0	0	1	1
1889	0	0	0	0	0	0	0	0	0	1	3	1
1890	2	0	0	0	0	0	0	0	1	2	3	1
1891	1	0	0	0	0	0	0	0	0	0	3	1
1892	1	0	0	0	1	0	1	0	0	1	3	1
1893	1	0	0	0	0	0	0	0	0	0	1	1
1894	2	0	0	0	0	0	0	0	0	0	1	1
1895	0	0	0	0	0	0	0	0	0	0	2	1
1896	0	0	0	0	0	0	0	0	0	0	2	1
1897	1	0	0	0	1	0	0	0	0	0	2	1
1898	5	0	0	0	0	0	0	0	0	4	1	1
1899	2	0	0	0	0	0	0	0	0	2	4	1
1900	1	0	0	0	0	0	0	0	0	2	4	1
1901	1	0	0	0	1	0	0	2	0	3	3	1
1902	0	0	1	0	0	0	0	0	0	0	1	1
1903	2	0	0	0	0	0	0	0	0	0	2	1
1904	1	0	0	0	0	0	0	0	0	0	2	1
1905	0	0	1	0	0	0	0	0	0	0	1	1
1906	0	0	0	0	0	0	0	1	0	0	3	1
1907	2	0	0	0	1	0	0	0	0	2	2	1
1908	2	0	0	0	0	0	0	0	0	0	1	1
1909	0	0	0	0	0	0	0	0	0	1	2	1
1910	1	0	0	0	0	0	0	1	0	2	1	1
1911	0	0	0	0	0	0	0	0	0	0	1	1
1912	2	0	1	0	0	0	0	0	0	1	3	1
1913	1	0	0	0	0	0	0	0	0	0	1	1
1914	0	0	0	0	0	0	0	0	0	0	1	1
1915	2	0	3	0	0	0	1	0	1	4	2	1
1916	2	0	0	0	0	0	0	0	0	1	2	1
1917	2	0	0	0	0	0	0	0	0	0	1	1
1918	1	0	0	0	0	0	0	0	0	0	1	1
1919	0	0	0	0	0	0	0	1	0	0	3	1
1920	1	0	0	0	0	0	0	0	0	0	1	1
1921	2	0	0	0	1	0	0	0	0	1	3	1
1922	1	0	0	0	0	0	0	0	0	0	1	1
1923	2	0	0	0	0	0	0	0	0	1	2	1
1924	1	0	0	0	0	0	0	1	0	0	1	1
1925	0	0	0	0	0	0	0	0	0	0	1	1
1926	0	0	0	0	0	0	0	0	0	0	1	1
1927	2	0	0	0	0	0	0	0	0	2	2	1
1928	0	0	0	0	0	0	0	0	0	1	2	1
1929	1	0	0	0	0	0	0	0	0	0	2	1
1930	0	0	0	0	0	0	0	0	0	0	0	1
1931	2	0	0	0	0	0	0	0	1	2	3	1
1932	3	0	0	0	0	0	0	0	0	0	1	1
1933	2	0	0	0	0	0	0	0	0	1	2	1
1934	3	0	0	0	0	0	0	0	0	1	3	1
1935	2	0	0	0	0	0	0	0	0	1	2	1
1936	2	0	0	0	0	0	0	0	0	2	4	1
1937	2	0	0	0	1	0	0	0	0	0	1	1
1938	3	0	0	0	1	0	0	0	0	1	3	1
1939	1	0	0	0	0	0	0	0	0	0	1	1
1940	2	0	0	0	0	0	0	0	0	1	3	1
1941	2	0	0	0	1	0	0	0	0	0	3	1
1942	0	0	0	0	0	0	0	0	0	0	1	1
1943	0	0	0	0	0	0	0	0	0	0	2	1
1944	2	0	0	0	0	0	0	0	0	0	1	1
1945	2	0	0	0	1	0	0	0	0	0	1	1
1946	1	0	0	0	0	0	0	0	0	0	1	1
1947	1	0	0	0	0	0	0	1	0	2	1	1
1948	1	0	0	0	0	0	0	1	0	0	1	1
1949	3	0	0	0	0	0	0	1	0	0	2	1
1950	2	0	0	0	0	0	0	0	0	0	1	1
1951	2	0	0	0	1	0	2	0	0	2	3	1
1952	1	0	0	0	0	0	0	1	0	2	2	1
1953	0	0	0	0	0	0	0	0	0	0	2	1
1954	2	0	0	0	0	0	0	1	0	1	1	1
1955	0	0	0	0	0	0	0	0	0	0	0	1
1956	0	0	0	0	0	0	0	0	0	0	1	1
1957	3	0	0	0	1	0	0	0	0	1	3	1
1958	1	0	0	0	0	0	0	0	0	0	2	1
1959	3	0	0	0	1	0	0	0	0	0	2	1
1960	1	0	0	0	0	0	0	0	0	1	0	1
1961	3	0	0	0	1	0	0	0	0	0	2	1
1962	2	0	0	0	0	0	0	0	1	0	1	1
1963	3	0	0	0	0	0	0	0	0	0	3	1
1964	0	0	0	0	0	0	0	0	0	0	2	1
1965	1	0	0	0	1	0	0	0	0	0	1	1
1966	3	0	0	0	0	0	0	0	0	0	2	1
1967	0	0	0	0	0	0	0	0	0	0	1	1
1968	1	0	0	0	1	0	0	0	0	2	4	1
1969	1	0	0	0	0	0	0	0	0	0	1	1
1970	0	0	0	0	0	0	0	0	0	0	2	1
1971	2	0	0	0	1	0	0	0	0	0	1	1
1972	3	0	0	0	0	0	0	0	0	0	1	1
1973	1	0	0	0	0	0	0	0	0	0	2	1
1974	0	0	0	0	0	0	0	0	0	0	0	1
1975	2	0	0	0	0	0	0	0	0	0	1	1
1976	2	0	0	0	0	0	0	0	0	1	2	1
1977	3	0	0	0	0	0	0	1	0	0	2	1
1978	2	0	0	0	2	0	0	0	0	2	3	1
1979	2	0	0	0	0	0	0	0	0	2	4	1
1980	2	0	0	0	0	0	0	0	0	2	4	1
1981	3	0	0	0	1	0	0	0	0	1	3	1
1982	2	0	0	0	0	0	0	0	0	0	1	1
1983	2	0	0	0	0	0	0	0	0	0	1	1
1984	0	0	0	0	0	0	0	0	0	1	2	1
1985	2	0	0	0	0	0	0	0	0	2	4	1
1986	1	0	0	0	0	0	0	0	0	0	1	1
1987	2	0	0	0	0	0	0	0	0	0	1	1
1988	2	0	0	0	0	0	0	0	0	2	4	1
1989	2	0	0	0	0	0	0	0	0	0	1	1
1990	2	0	0	0	0	0	0	0	0	0	2	1
1991	0	0	0	0	0	0	0	0	0	0	3	1
1992	0	0	0	0	0	0	0	0	0	0	0	1
1993	0	0	0	0	0	0	0	0	0	0	2	1
1994	1	0	0	0	0	0	0	0	0	0	2	1
1995	2	0	0	0	0	0	0	0	0	0	2	1
1996	2	0	0	0	1	0	0	0	0	0	1	1
1997	0	0	0	0	0	0	0	0	0	0	1	1
1998	0	0	0	0	0	0	0	0	0	0	0	1
1999	0	0	0	0	0	0	0	0	0	0	2	1
[truncated: 5,623 more rows]
